# Supplementary material for: Ancient DNA Analysis of 8000 B.C. Near Eastern Farmers Supports an Early Neolithic Pioneer Maritime Colonization of Mainland Europe through Cyprus and the Aegean Islands
Source: PLoS Genet. 2014 Jun 5;10(6):e1004401. doi: 10.1371/journal.pgen.1004401 (PMC4046922; doi:10.1371/journal.pgen.1004401)
Supplement: Table S4 — Description of the 60 modern and 2 ancient Near Eastern and European populations used for comparison. (XLSX) [file pgen.1004401.s007.xlsx]

## Sheet: Database
	POPULATION	LABEL	ETHNIC GROUP	LOCATION	REFERENCE	N HAPLOTYPES	N HAPLOGROUPS	PPNB HAPLOTYPE SEARCH	CONTOUR MAPS	HAPLOGROUP COMPARISONS	PC ANALYSIS	FST
1	Adygei	ADJ	Adygei	N Caucasus	Macaulay et al. 1999	50	50	Yes	Yes	Yes	Yes	Yes
						50	50
2	African Jews	AFJ	Jewish	Ethiopia, Libya, Morocco	Shen et al. 2004	-	61	No	No	Yes	Yes	No
			Jewish	Tunisia, Libya, Morocco	Picornell et al. 2006	33	33	Yes	No	Yes	Yes	Yes
			Jewish	Ethiopia,Tunisia, Libya, Morocco, Algeria	Behar et al. 2008	318	318	Yes	No	Yes	Yes	Yes
						351	412
3	Albania	ALB	Albanians	Albania (Tirana)	Bosch et al. 2006	42	42	Yes	Yes	Yes	Yes	Yes
				Albania, Macedonia, Kosovo, Montenegro	Belledi et al. 2000	42	-	Yes	Yes	No	No	Yes
						84	42
4	Armenia	ARM	Armenians	Armenian	Richards et al 2000	191	191	Yes	Yes	Yes	Yes	Yes
						191	191
5	Aromuns	AR	Aromuns	Albania (Andon Poci, Dukasi), Macedonia (Krusevo, Stip), Romania,	Bosch et al. 2006	175	175	Yes	Yes	Yes	Yes	Yes
						175	175
6	Ashkenazi Jews	ASJ	Jewish	Austria/Hungary, Byelorussia, Czech Republic, Estonia, France, Germany, Latvia, Lithuania, Moldavia, Netherlands, Poland, Romania, Russia, Switzerland, Ukraine	Behar et al. 2006 (from Behar et al. 2004)	583	581	Yes	No	Yes	Yes	Yes
				Poland	Shen et al. 2004	-	20	No	No	Yes	Yes	No
				-	Picornell et al. 2006	20	20	Yes	No	Yes	Yes	Yes
						603	622
7	Azerbaijan	AZB	Azeri	Azerbaijan	Richards et al 2000	48	47	Yes	Yes	Yes	Yes	Yes
			Turks	E and W Azerbaijan	Quintana Murci et al. 2004	40	40	Yes	Yes	Yes	Yes	Yes
						88	87
8	Balkarian	BAL	Balkarians	Caucasus	Quintana Murci et al. 2004	20	20	Yes	Yes	Yes	Yes	Yes
						20	20
9	Bedouin	BED	Bedouin	Near East	Richards et al. 2000	29	29	Yes	No	Yes	Yes	Yes
			Bedouin	Near East	Behar et al. 2008	58	58	Yes	No	Yes	Yes	Yes
						87	87
10	Bosnia-Herzegovina	BH	Caucasian	Bosnia	Malyarchuk et al. 2003	144	144	Yes	Yes	Yes	Yes	Yes
			Caucasian	Herzegovinians	Cvjetan et al. 2004	-	130	No	No	Yes	Yes	No
			Caucasian	Bosnians	Cvjetan et al. 2004	-	247	No	No	Yes	Yes	No
						144	521
11	Bukharan Arabs	BUK	Arab	Uzbekistan	Comas et al. 2004	20	20	Yes	Yes	Yes	Yes	Yes
						20	20
12	Bulgaria	BUL	Caucasian	Bulgaria	Calafell et al. 1996 (in Richards et al. 2000)	30	30	Yes	Yes	Yes	Yes	Yes
			Caucasian	Bulgaria	Karachanak et al. 2012	855	855	Yes	Yes	Yes	Yes	Yes
						885	885
13	Caucasian Jews	CAJ	Jewish	Azerbaijan	Behar et al. 2008	58	58	Yes	No	Yes	Yes	Yes
			Jewish	Georgia	Behar et al. 2008	74	74	Yes	No	Yes	Yes	Yes
						132	132
14	Crete	CRE	Caucasian	Crete (Heraklion Prefecture, Lasithi Prefecture, Lasithi Plateau)	Martínez et al. 2008	283	283	Yes	Yes	Yes	Yes	Yes
						283	283
15	Crimean Tatars	CT	Crimean Tatars	Autonomous Republic of Crimea	Comas et al. 2004	20	20	Yes	Yes	Yes	Yes	Yes
						20	20
16	Chechnya	CHE	Chechens	Chechenia	Quintana Murci et al. 2004	18	18	Yes	Yes	Yes	Yes	Yes
						18	18
17	Mainland Croatia	MCR	Caucasian	Mainland Croatia and Croatian coast	Cvjetan et al. 2004	-	373	No	No	Yes	Yes	No
						-	373
18	Croatian Islands	ICR	Caucasian	Croatia (Krk Island, Brac Island, Hvar Island, Korcula Island)	Cvjetan et al. 2004	-	444	No	No	Yes	Yes	No
			Caucasian	Croatia (Cres Island)	Jeran et. al 2009	119	119	Yes	Yes	Yes	Yes	Yes
						119	563
19	Csángó	CZS	Csángó	Gyimesfelslok mountain (Lunca de Sus, Romania)	Brandstätter et al. 2007	182	182	Yes	Yes	Yes	Yes	Yes
						182	182
20	Cyprus	CYP	Caucasian	Cyprus	Irwin et al. 2008	91	79	Yes	Yes	Yes	Yes	Yes
						91	79
21	Druze	DZ	Druze	Near East	Behar et al. 2008	77	77	Yes	No	Yes	Yes	Yes
			Druze	North Israel (Galilee, Golan, Carmel); Syria (Jordan-zarka, Ira, Kfir, Kunetra, Macheife, Salchat, Schaita, Swieda, Urman); Lebanon (Baysur, Chatzbia, Ein jarfa, Hatzbia, Kfir, Mari, Mimas, Nicha, Shuafat)	Shlush et al. 2008	310	310	Yes	No	Yes	Yes	Yes
			Druze	-	Shen et al. 2004	-	20	No	No	Yes	Yes	No
			Druze	N Israel/N Caucasus	Macaulay et al. 1999	45	45	Yes	No	Yes	Yes	Yes
						432	452
22	Dungan	DUN	Dungan	Kyrgyzstan	Comas et al. 2004	16	16	Yes	Yes	Yes	Yes	Yes
						16	16
23	Egypt	EG	Egypt	Upper Egypt	Stevanovitch et al. 2004	24	-	Yes	Yes	No	No	Yes
						24	-
24	Egyptian Berbers	EGB	Berbers	Egypt	Rowold et al. 2007	107	117	Yes	Yes	Yes	Yes	Yes
						107	117
25	Ethiopia	ET	Afar,Amhara,Gurage,Tigrai,Oromo	Ethiopia, Eritrea	Kivisild et al. 2004	270	270	Yes	Yes	Yes	Yes	Yes
						270	270
26	Georgia	GEO	Caucasian	Georgia	Quintana Murci et al. 2004	19	20	Yes	Yes	Yes	Yes	Yes
			Caucasian	Georgia (Tbilisi)	Comas et al. 2000	45	44	Yes	Yes	Yes	Yes	Yes
						64	64
27	Greece	GRE	Caucasian	Greece (Thrace)	Bosch et al. 2006	25	25	Yes	Yes	Yes	Yes	Yes
				Northern Greece (Grevena, Kastoria, Kozani, Florina, Pella, Imathia, Pieria, Kilkis, Thessaloniki, Halkidiki, Serres, Drama, Kavala)	Irwin et al. 2008	319	316	Yes	Yes	Yes	Yes	Yes
				Greece (Central, Chios, Epirus, Peloponnesse,Thessaly)	Kouvatsi et al. 2001	37	-	Yes	Yes	No	No	Yes
						381	341
28	Gilaki	GIL	Gilaki	N Iran	Quintana Murci et al. 2004	37	37	Yes	Yes	Yes	Yes	Yes
						37	37
29	Gurna	GUR	Gurna	N Egypt	Stevanovitch et al. 2004	32	34	Yes	Yes	No	No	Yes
						32	34
30	Hungary	HU	Caucasian	Hungary (Budapest)	Irwin et al. 2007	211	206	Yes	Yes	Yes	Yes	Yes
						211	206
31	Iran	IRN	Irani	Nort Eastern, Central and South Eastern Iran	Metspalu et al. 2004	436	436	Yes	Yes	Yes	Yes	Yes
			Irani	Iran	Richards et al. 2000	12	12	Yes	Yes	Yes	Yes	Yes
			Irani	Iran	Comas et al. 2004	20	20	Yes	Yes	Yes	Yes	Yes
			Irani	Central and Southern Central Iran	Quintana Murci et al. 2004	42	42	Yes	Yes	Yes	Yes	Yes
						510	510
32	Iraq	IRQ	Iraqi	Iraq	Richards et al. 2000	116	115	Yes	Yes	Yes	Yes	Yes
			Iraqi	Iraq	Al Zahery et al 2003	52	191	Yes	Yes	Yes	Yes	Yes
						168	306
33	Jordan	JOR	Arab	Jordan	Rowold et al. 2007	31	39	Yes	Yes	Yes	Yes	Yes
			Arab	Jordan (Amman and Dead Sea)	González et al. 2008	145	145	Yes	Yes	Yes	Yes	Yes
						176	184
34	Karakalpak	KAR	Karakalpak	Uzbekistan	Comas et al. 2004	20	20	Yes	Yes	Yes	Yes	Yes
						20	20
35	Kazakhstan	KAZ	Kazak	Kazakhstan	Comas et al. 2004	20	20	Yes	Yes	Yes	Yes	Yes
						20	20
36	Khoremian	KHO	Khoremian	Uzbekistan	Comas et al. 2004	20	20	Yes	Yes	Yes	Yes	Yes
						20	20
37	Kurdish	KUR	Kurdish	Georgia (Tbilisi)	Comas et al. 2000	29	27	Yes	No	Yes	Yes	Yes
			Kurdish	Turkmenistan, West Iran	Quintana-Murdi et al. 2004	52	52	Yes	No	Yes	Yes	Yes
			Kurdish	East Turkey	Richards et al 2000	53	53	Yes	No	Yes	Yes	Yes
						134	132
38	Kyrgyzstan	KYR	Kyrgyz	Kyrgyzstan	Comas et al. 2004	20	20	Yes	Yes	Yes	Yes	Yes
						20	20
39	Lur	LUR	Lur	South-Western Iran, Zagros	Quintana Murci et al. 2004	17	17	Yes	Yes	Yes	Yes	Yes
						17	17
40	Macedonia	MAC	Caucasian	Republic of Macedonia (Skopje)	Bosch et al. 2006	37	37	Yes	Yes	Yes	Yes	Yes
				Republic of Macedonia	Zimmermann et al. 2007	200	200	Yes	Yes	Yes	Yes	Yes
				Republic of Macedonia	Cvjetan et al. 2004	-	146	No	No	Yes	Yes	No
				Eastern and Central Macedonia	Kouvatsi et al. 2001	17	-	Yes	Yes	No	No	Yes
						254	383
41	Mazandarian	MZD	Mazandarian	Northern Iran	Quintana Murci et al. 2004	21	21	Yes	Yes	Yes	Yes	Yes
						21	21
42	Near Eastern Jews	NEJ	Jewish	Yemen	Richards et al. 2000 + DiRienzo and Wilson 1996	43	43	Yes	No	Yes	Yes	Yes
				Afghanistan, Iran, Iraq, Israel (Cherkesh), Kurdistan, Syria, Uzbekistan, Yemen	Behar et al. 2008	378	378	Yes	No	Yes	Yes	Yes
				Iraq, Yemen	Shen et al. 2004	-	40	No	No	Yes	Yes	No
				Iran, Iraq	Picornell et al. 2006	23	23	Yes	No	Yes	Yes	Yes
						444	482
43	Oman	OM	Arab	Oman	Rowold et al. 2007	100	105	Yes	Yes	Yes	Yes	Yes
						100	105
44	Palestine	PAL	Arab	Palestine	Richards et al. 2000 + DiRienzo and Wilson 1991	117	117	Yes	Yes	Yes	Yes	Yes
				Palestine	Behar et al. 2008	110	110	Yes	Yes	Yes	Yes	Yes
				Palestine	Shen et al. 2004	-	20	No	No	Yes	Yes	No
						227	247
45	Qatar	QAT	Arab	Qatar	Rowold et al. 2007	88	89	Yes	Yes	Yes	Yes	Yes
						88	89
46	Romani	ROM	Gypsy Roma	Hungary (Baranya County)	Irwin et al. 2007	205	205	Yes	Yes	Yes	Yes	Yes
				Macedonia	Cvjetan et al. 2004	-	153	No	No	Yes	Yes	No
						205	358
47	Romania	RO	Caucasian	Romania (Ploiesti, Constanta)	Bosch et al. 2006	105	105	Yes	Yes	Yes	Yes	Yes
						105	105
48	Saudi Arabia	SA	Arab	Saudi Arabia	Abu Amero et al. 2008	553	525	Yes	Yes	Yes	Yes	Yes
						553	525
49	Sephardic Jews	SJ	Jewish	Bulgaria, Former Yugoslavia, Greece, Italy, Portugal (Belmonte), Netherlands, Spain, Surinam, Turkey	Behar et al. 2008	242	242	No	No	Yes	Yes	No
			Jewish	Turkey	Picornell et al. 2006	31	31	No	No	Yes	Yes	No
						273	273
50	Serbia	SB	Caucasian	Serbia (Vojvodina province)	Zgonjanin et al. 2010	104	100	Yes	Yes	Yes	Yes	Yes
			Caucasian	Serbia	Cvjetan et al. 2004	-	117	No	No	Yes	Yes	No
						104	217
51	Slovenia	SLV	Caucasian	Slovenia	Malyarchuk et al. 2003	104	104	Yes	Yes	Yes	Yes	Yes
						104	104
52	Syria	SYR	Arab	Syria (Damascus)	Richards et al. 2000	69	69	Yes	Yes	Yes	Yes	Yes
			Arab	Syria (Aleppo)	Vernesi et al. 2001	49	33	Yes	Yes	Yes	Yes	Yes
						118	102
53	Székely	SZE	Székely	Romania (Csískszereda)	Brandstätter et al. 2007	178	178	Yes	Yes	Yes	Yes	Yes
						178	178
54	Tajikistan	TAJ		Tajikistan	Comas et al. 2004	20	20	Yes	Yes	Yes	Yes	Yes
						20	20
55	Turkey	TK		Turkey (Konya)	Quintana-Murci et al. 2004	50	50	Yes	Yes	Yes	Yes	Yes
				Turkey	Mergen et al. 2004	-	76	No	No	Yes	Yes	No
				Turkey	Richards et al. 2000 (Comas et al. 1996 and Calafell et al. 1996)	218	217	Yes	Yes	Yes	Yes	Yes
				Turkey (Ankara, Antalya, Izmir, Lake Van)	Di Benedetto et al. 2001	72	37	Yes	Yes	Yes	Yes	Yes
						340	380
56	Turkmenistan	TKM		Turkmenistan	Quintana Murci et al. 2004	41	41	Yes	Yes	Yes	Yes	Yes
				Turkmenistan	Comas et al. 2004	20	20	Yes	Yes	Yes	Yes	Yes
						61	61
57	Uighur	UIGH	Uighur	Kyrgyzstan	Comas et al. 2004	16	16	Yes	Yes	Yes	Yes	Yes
						16	16
58	United Arab Emirates	UAE	Arab	United Arab Emirates	Rowold et al. 2007	127	131	Yes	Yes	Yes	Yes	Yes
						127	131
59	Uzbekistan	UZB		Uzbekistan	Comas et al. 2004	20	20	Yes	Yes	Yes	Yes	Yes
				Uzbekistan (Surkhandarya)	Quintana Murci et al. 2004	42	42	Yes	Yes	Yes	Yes	Yes
						62	62
60	Yemen	YE	Arab	Yemen	Kivisild et al. 2004	115	115	Yes	Yes	Yes	Yes	Yes
				Yemen	Rowold et al. 2007	49	50	Yes	Yes	Yes	Yes	Yes
						164	165
61	LBK Neolithic	LBK	Caucasian	Germany (Derenburg Meerenstieg II, Halberstadt, Unterwiederstedt, Eils Eben, Flomborn, Seehausen,Unseburg, Vaihingen an der Enz); Hungary (Ecsegfalva); Austria (Asparn Schletz)	Haak et al. 2010	42	45	Yes	No	Yes	Yes	Yes
						42	45
62	Cardial Neolithic	CAR	Caucasian	Spain (Barcelona, Huesca)	Gamba et al. 2012	13	13	Yes	No	Yes	Yes	Yes
						13	13
	TOTAL					9821	11610

## Sheet: References
	Reference
1	Abu-Amero KK, Larruga JM, Cabrera VM, González AM (2008) Mitochondrial DNA structure in the Arabian Peninsula. BMC Evol Biol 8: 45. doi:10.1186/1471-2148-8-45.
2	Al-Zahery N, Semino O, Benuzzi G, Magri C, Passarino G, et al. (2003) Y-chromosome and mtDNA polymorphisms in Iraq, a crossroad of the early human dispersal and of post-Neolithic migrations. Molecular Phylogenetics and Evolution 28: 458–472. doi:10.1016/S1055-7903(03)00039-3.
3	Behar DM, Hammer MF, Garrigan D, Villems R, Bonne-Tamir B, et al. (2004) MtDNA evidence for a genetic bottleneck in the early history of the Ashkenazi Jewish population. Eur J Hum Genet 12: 355–364. doi:10.1038/sj.ejhg.5201156.
4	Behar DM, Metspalu E, Kivisild T, Achilli A, Hadid Y, et al. (2006) The Matrilineal Ancestry of Ashkenazi Jewry: Portrait of a Recent Founder Event. Am J Hum Genet 78: 487–497.
5	Belledi M, Poloni ES, Casalotti R, Conterio F, Mikerezi I, et al. (2000) Maternal and paternal lineages in Albania and the genetic structure of Indo-European populations. Eur J Hum Genet 8: 480–486. doi:10.1038/sj.ejhg.5200443.
6	Bosch E, Calafell F, González-Neira A, Flaiz C, Mateu E, et al. (2006) Paternal and maternal lineages in the Balkans show a homogeneous landscape over linguistic barriers, except for the isolated Aromuns. Annals of Human Genetics 70: 459–487. doi:10.1111/j.1469-1809.2005.00251.x.
7	Brandstätter A, Egyed B, Zimmermann B, Duftner N, Padar Z, et al. (2007) Migration rates and genetic structure of two Hungarian ethnic groups in Transylvania, Romania. Ann Hum Genet 71: 791–803. doi:10.1111/j.1469-1809.2007.00371.x.
8	Calafell F, Underhill P, Tolun A, Angelicheva D, Kalaydjieva L (1996) From Asia to Europe: mitochondrial DNA sequence variability in Bulgarians and Turks. Ann Hum Genet 60: 35–49.
9	Comas D, Calafell F, Mateu E, Pérez-Lezaun A, Bertranpetit J (1996) Geographic variation in human mitochondrial DNA control region sequence: the population history of Turkey and its relationship to the European populations. Mol Biol Evol 13: 1067–1077.
10	Comas D, Calafell F, Bendukidze N, Fañanás L, Bertranpetit J (2000) Georgian and kurd mtDNA sequence analysis shows a lack of correlation between languages and female genetic lineages. Am J Phys Anthropol 112: 5–16. doi:10.1002/(SICI)1096-8644(200005)112:1<5::AID-AJPA2>3.0.CO;2-Z.
11	Comas D, Plaza S, Wells RS, Yuldaseva N, Lao O, et al. (2004) Admixture, migrations, and dispersals in Central Asia: evidence from maternal DNA lineages. Eur J Hum Genet 12: 495–504. doi:10.1038/sj.ejhg.5201160.
12	Cvjetan S, Tolk H-V, Lauc LB, Colak I, Dordević D, et al. (2004) Frequencies of mtDNA haplogroups in southeastern Europe--Croatians, Bosnians and Herzegovinians, Serbians, Macedonians and Macedonian Romani. Coll Antropol 28: 193–198.
13	Di Benedetto G, Ergüven A, Stenico M, Castrì L, Bertorelle G, et al. (2001) DNA diversity and population admixture in Anatolia. Am J Phys Anthropol 115: 144–156. doi:10.1002/ajpa.1064.
14	Di Rienzo A, Wilson AC (1991) Branching pattern in the evolutionary tree for human mitochondrial DNA. Proc Natl Acad Sci U S A 88: 1597–1601.
15	Gamba C, Fernández E, Tirado M, Deguilloux MF, Pemonge MH, et al. (2012) Ancient DNA from an Early Neolithic Iberian population supports a pioneer colonization by first farmers. Molecular Ecology 21: 45–56. doi:10.1111/j.1365-294X.2011.05361.x.
16	González AM, Karadsheh N, Maca-Meyer N, Flores C, Cabrera VM, et al. (2008) Mitochondrial DNA variation in Jordanians and their genetic relationship to other Middle East populations. Annals of Human Biology 35: 212–231. doi:10.1080/03014460801946538.
17	Haak W, Balanovsky O, Sanchez JJ, Koshel S, Zaporozhchenko V, et al. (2010) Ancient DNA from European early neolithic farmers reveals their near eastern affinities. PLoS Biol 8: e1000536. doi:10.1371/journal.pbio.1000536.
18	Irwin J, Egyed B, Saunier J, Szamosi G, O’Callaghan J, et al. (2007) Hungarian mtDNA population databases from Budapest and the Baranya county Roma. Int J Legal Med 121: 377–383. doi:10.1007/s00414-006-0128-4.
19	Irwin J, Saunier J, Strouss K, Paintner C, Diegoli T, et al. (2008) Mitochondrial control region sequences from northern Greece and Greek Cypriots. Int J Legal Med 122: 87–89. doi:10.1007/s00414-007-0173-7.
20	Jeran N, Havas Augustin D, Grahovac B, Kapović M, Metspalu E, et al. (2009) Mitochondrial DNA heritage of Cres Islanders--example of Croatian genetic outliers. Coll Antropol 33: 1323–1328.
21	Karachanak S, Carossa V, Nesheva D, Olivieri A, Pala M, et al. (2012) Bulgarians vs the other European populations: a mitochondrial DNA perspective. Int J Legal Med 126: 497–503. doi:10.1007/s00414-011-0589-y.
22	Kivisild T, Reidla M, Metspalu E, Rosa A, Brehm A, et al. (2004) Ethiopian Mitochondrial DNA Heritage: Tracking Gene Flow Across and Around the Gate of Tears. Am J Hum Genet 75: 752–770.
23	Kouvatsi A, Karaiskou N, Apostolidis A, Kirmizidis G (2001) Mitochondrial DNA Sequence Variation in Greeks. Human Biology 73: 855–869. doi:10.1353/hub.2001.0085.
24	Macaulay V, Richards M, Hickey E, Vega E, Cruciani F, et al. (1999) The emerging tree of West Eurasian mtDNAs: a synthesis of control-region sequences and RFLPs. Am J Hum Genet 64: 232–249.
25	Malyarchuk BA, Grzybowski T, Derenko MV, Czarny J, Drobnič K, et al. (2003) Mitochondrial DNA Variability in Bosnians and Slovenians. Annals of Human Genetics 67: 412–425. doi:10.1046/j.1469-1809.2003.00042.x.
26	Martinez L, Mirabal S, Luis JR, Herrera RJ (2008) Middle Eastern and European mtDNA lineages characterize populations from eastern Crete. American Journal of Physical Anthropology 137: 213–223. doi:10.1002/ajpa.20857.
27	Mergen H, Oner R, Oner C (2004) Mitochondrial DNA sequence variation in the Anatolian Peninsula (Turkey). J Genet 83: 39–47.
28	Metspalu M, Kivisild T, Metspalu E, Parik J, Hudjashov G, et al. (2004) Most of the extant mtDNA boundaries in South and Southwest Asia were likely shaped during the initial settlement of Eurasia by anatomically modern humans. BMC Genetics 5: 26. doi:10.1186/1471-2156-5-26.
29	Picornell A, Giménez P, Castro JA, Ramon MM (2006) Mitochondrial DNA sequence variation in Jewish populations. Int J Legal Med 120: 271–281. doi:10.1007/s00414-006-0083-0.
30	Quintana-Murci L, Chaix R, Wells RS, Behar DM, Sayar H, et al. (2004) Where West Meets East: The Complex mtDNA Landscape of the Southwest and Central Asian Corridor. Am J Hum Genet 74: 827–845.
31	Richards M, Macaulay V, Hickey E, Vega E, Sykes B, et al. (2000) Tracing European founder lineages in the Near Eastern mtDNA pool. Am J Hum Genet 67: 1251–1276.
32	Rowold DJ, Luis JR, Terreros MC, Herrera RJ (2007) Mitochondrial DNA geneflow indicates preferred usage of the Levant Corridor over the Horn of Africa passageway. J Hum Genet 52: 436–447. doi:10.1007/s10038-007-0132-7.
33	Shen P, Lavi T, Kivisild T, Chou V, Sengun D, et al. (2004) Reconstruction of patrilineages and matrilineages of Samaritans and other Israeli populations from Y-Chromosome and mitochondrial DNA sequence Variation. Human Mutation 24: 248–260. doi:10.1002/humu.20077.
34	Shlush LI, Behar DM, Yudkovsky G, Templeton A, Hadid Y, et al. (2008) The Druze: A Population Genetic Refugium of the Near East. PLoS ONE 3: e2105. doi:10.1371/journal.pone.0002105.
35	Stevanovitch A, Gilles A, Bouzaid E, Kefi R, Paris F, et al. (2004) Mitochondrial DNA Sequence Diversity in a Sedentary Population from Egypt. Annals of Human Genetics 68: 23–39. doi:10.1046/j.1529-8817.2003.00057.x.
36	Vernesi C, Benedetto GD, Caramelli D, Secchieri E, Simoni L, et al. (2001) Genetic characterization of the body attributed to the evangelist Luke. PNAS 98: 13460–13463. doi:10.1073/pnas.211540498.
37	Zgonjanin D, Veselinović I, Kubat M, Furač I, Antov M, et al. (2010) Sequence polymorphism of the mitochondrial DNA control region in the population of Vojvodina Province, Serbia. Legal Medicine 12: 104–107. doi:10.1016/j.legalmed.2009.10.007.
38	Zimmermann B, Brandstätter A, Duftner N, Niederwieser D, Spiroski M, et al. (2007) Mitochondrial DNA control region population data from Macedonia. Forensic Science International: Genetics 1: e4–e9. doi:10.1016/j.fsigen.2007.03.002.
