# Supplementary material for: Ancient DNA Analysis of 8000 B.C. Near Eastern Farmers Supports an Early Neolithic Pioneer Maritime Colonization of Mainland Europe through Cyprus and the Aegean Islands
Source: PLoS Genet. 2014 Jun 5;10(6):e1004401. doi: 10.1371/journal.pgen.1004401 (PMC4046922; doi:10.1371/journal.pgen.1004401)
Supplement: Table S7 — MtDNA haplogroup frequencies of PPNB and populations of the database. Sheet 1: Absolute frequencies, Sheet 2: Relative frequencies, Sheet 3: 95% confident interval (CI) for haplogroup frequencies found in the PPNB sample, Sheet 4: Plots of haplogroup frequencies in modern and ancient populations from the database. Only haplogroups present in the PPNB, Cardial/Epicardial and LBK populations are displayed. Population labels are described in Table S4. (XLSX) [file pgen.1004401.s010.xlsx]

## Sheet: Hg absolute freq
	POPULATIONS:
	*	1	2	3	4	5	6	7	8	9	10	11	12	13	14	15	16	17	18	19	20	21	22	24	25	26	27	28	29	30	31	32	33	34	35	36	37	38	39	40	41	42	43	44	45	46	47	48	49
	PPNB	Adygei	African Jews	Albania	Armenia	Aromuns	Ashkenazi Jews	Azerbaijan	Balkarian	Bedouin	Bosnia-Herzegovina	Bukharan Arabs	Bulgaria	Caucasian Jews	Crete	Crimean Tatars	Chechnya	Mainland Croatia	Croatian Islands	Csángó	Cyprus	Druze	Dungan	Egyptian Berbers	Ethiopia	Georgia	Greece	Gilaki	Gurna	Hungary	Iran	Iraq	Jordan	Karalkalpak	Kazakstan	Khoremian	Kurdish	Kyrgyzstan	Lur	Macedonia	Mazandarian	Near Eastern Jews	Oman	Palestine	Qatar	Romani	Romania	Saudi Arabia	Sephardic Jews
HAPLOGROUPS	14	50	412	42	191	175	622	87	20	87	521	20	885	132	283	20	18	373	563	182	79	452	16	117	270	64	341	37	34	206	509	306	184	20	20	20	132	20	17	383	21	482	105	247	89	358	105	525	273
A	0	0	0	0	0	0	1	0	0	1	0	0	0	0	0	0	0	0	1	3	0	0	2	0	0	0	0	0	0	0	3	0	1	0	0	2	1	0	0	0	0	0	0	0	0	0	0	0	0
B	0	0	0	0	1	0	0	0	0	1	0	1	0	0	0	0	0	0	0	0	0	0	1	0	0	0	0	0	0	0	2	3	0	0	0	2	2	0	1	1	0	1	0	0	0	0	0	0	0
C	0	3	0	0	0	1	0	2	0	0	0	4	2	0	0	0	0	0	0	1	0	0	1	0	0	0	2	0	0	0	2	0	0	1	1	0	5	6	0	0	0	1	0	0	0	0	0	0	0
D	0	0	0	0	0	0	0	0	0	0	2	0	3	0	0	0	0	0	0	0	0	0	1	0	0	0	0	1	0	2	6	0	0	4	2	2	0	4	0	0	0	1	0	1	1	0	0	0	0
E	0	0	0	0	0	1	0	0	0	0	0	0	0	0	0	0	0	0	0	0	0	0	0	0	0	0	0	0	0	0	0	0	0	0	0	0	0	0	0	0	0	0	2	0	0	0	0	0	0
F	0	0	0	0	0	0	0	1	0	0	0	0	0	1	0	0	0	1	9	0	0	0	1	0	0	0	0	0	0	0	0	0	0	1	0	0	0	3	0	1	0	2	0	0	0	0	0	0	0
G	0	0	0	0	0	0	0	0	0	0	0	0	0	0	0	0	0	0	0	0	0	0	0	0	0	0	0	0	0	0	3	0	0	1	4	0	0	0	0	0	0	0	0	1	0	0	0	1	0
H	2	15	134	21	58	78	121	26	5	9	241	0	368	16	109	0	4	169	204	43	18	153	0	21	3	13	145	5	5	84	86	70	46	0	0	0	30	0	3	167	3	64	14	53	7	76	43	47	102
HV*	0	0	4	2	10	3	11	4	0	2	21	7	30	4	0	4	0	3	29	0	0	6	1	2	1	0	2	5	0	0	24	31	6	5	4	5	3	0	1	5	2	3	0	6	3	1	2	0	2
HV0	0	0	6	0	0	0	3	0	0	0	11	0	19	0	17	0	0	0	6	4	0	2	0	0	0	0	9	0	0	0	1	0	0	0	0	0	0	0	0	12	0	0	0	3	0	5	0	0	30
HV1	0	0	15	0	4	0	25	1	0	2	0	0	3	44	1	0	0	0	0	0	0	15	0	3	5	0	2	1	0	1	4	4	3	0	0	0	4	0	0	0	0	26	2	9	1	0	0	4	3
HV2	0	0	0	0	0	0	0	0	0	0	1	0	1	0	0	0	0	0	0	0	0	0	0	0	0	0	0	3	0	0	1	0	1	0	0	0	1	0	1	0	0	9	0	0	0	0	0	0	0
HV3	0	0	0	0	0	0	0	0	0	0	0	0	0	0	0	0	0	0	0	0	0	0	0	0	0	0	0	0	0	0	9	0	0	0	0	0	0	0	0	0	0	3	0	0	0	0	0	0	0
I	0	0	14	0	3	1	7	3	0	3	11	0	10	4	3	1	0	7	20	3	3	12	0	2	0	2	9	0	2	6	12	4	4	0	0	1	5	1	0	5	1	14	1	3	3	12	1	5	2
J*	0	1	4	2	3	5	1	1	0	1	37	2	2	0	12	2	0	36	37	0	0	10	0	6	0	0	0	0	0	8	7	26	6	1	1	1	1	0	0	13	0	11	2	5	7	13	8	28	2
J1	0	0	15	0	10	6	45	4	4	8	2	0	61	3	13	0	1	0	1	24	3	12	0	6	3	2	31	6	0	11	54	8	4	0	0	0	6	0	1	13	4	62	8	8	9	10	4	71	17
J2	0	1	7	0	3	0	3	1	0	0	0	0	7	36	0	0	0	0	0	0	2	1	0	1	2	0	4	0	2	2	9	1	1	0	0	0	2	0	0	2	1	16	5	4	0	0	2	3	10
K	6	1	31	2	14	10	203	3	0	3	31	0	54	2	15	2	2	16	31	42	18	73	0	6	4	8	16	1	0	10	37	13	8	0	0	1	16	0	1	17	0	17	9	18	3	6	8	22	23
L*	0	0	9	0	0	0	0	0	0	0	0	0	0	0	0	0	0	0	0	0	0	0	0	0	0	0	0	0	0	0	0	0	0	0	0	0	0	0	0	0	0	1	0	2	0	0	0	0	0
L0	0	0	5	0	0	0	0	0	0	3	0	0	2	0	0	0	0	0	0	0	0	0	0	0	21	0	0	0	0	0	0	0	2	0	0	0	0	0	0	0	0	0	0	0	0	0	0	6	0
L1	0	0	1	0	0	0	0	0	0	3	1	0	0	0	0	0	0	0	0	0	2	0	0	5	6	0	0	0	6	0	1	6	0	0	0	0	1	0	0	0	0	0	5	1	1	0	0	3	0
L2	0	0	4	0	0	0	10	0	0	5	0	0	0	0	0	0	0	1	1	0	1	9	0	7	39	0	0	0	1	3	0	11	7	0	0	0	0	0	0	0	1	0	0	10	3	0	0	19	0
L3	1	0	9	0	0	0	0	0	0	1	0	0	1	0	0	0	0	0	0	0	0	2	0	13	46	0	0	0	4	0	0	2	16	0	0	0	1	0	0	0	0	15	13	17	10	3	0	19	0
L4	0	0	1	0	0	0	0	0	0	0	0	0	0	0	0	0	0	0	0	0	0	0	0	0	19	0	0	0	0	0	0	0	0	0	0	0	0	0	0	0	0	6	0	0	0	0	0	1	0
L5	0	0	2	0	0	0	0	0	0	0	0	0	0	0	0	0	0	0	0	0	0	0	0	0	8	0	0	0	0	0	0	0	0	0	0	0	0	0	0	0	0	0	0	0	0	0	0	4	0
L6	0	0	1	0	0	0	0	0	0	0	0	0	0	0	0	0	0	0	0	0	0	0	0	0	2	0	0	0	0	0	0	0	0	0	0	0	0	0	0	0	0	2	0	0	0	0	0	1	0
L7	0	0	0	0	0	0	0	0	0	0	0	0	0	0	0	0	0	0	0	0	0	0	0	0	0	0	0	0	0	0	0	0	0	0	0	0	0	0	0	0	0	0	0	0	0	0	0	1	0
M*	0	0	7	0	0	0	5	0	0	1	1	0	1	0	2	0	0	3	0	0	0	1	0	1	0	1	0	1	0	0	7	4	0	0	0	0	0	0	0	1	0	3	3	2	5	61	0	1	0
M1	0	0	5	0	0	0	6	0	0	5	0	0	1	0	2	0	0	0	0	0	2	5	0	3	46	0	0	0	6	0	1	0	4	0	0	0	0	0	0	0	0	4	0	3	3	0	0	19	0
M3	0	0	0	0	0	0	0	0	0	0	0	0	0	0	0	0	0	0	0	0	0	0	0	0	0	0	0	0	0	0	4	0	0	0	0	0	0	0	0	2	0	0	0	0	0	0	0	3	0
M4	0	0	0	0	0	0	0	0	0	0	0	0	0	0	0	0	0	0	0	0	0	0	0	0	0	0	0	0	0	0	0	0	0	0	1	0	0	0	0	0	0	0	0	0	0	0	0	2	0
M5	0	0	0	0	0	0	0	0	0	0	0	0	0	0	0	0	0	0	0	0	0	0	0	0	0	0	3	0	0	0	0	0	0	0	0	0	0	0	0	0	0	0	0	0	0	70	0	0	0
M6/M9/G	0	0	0	0	0	0	0	0	0	0	0	0	0	0	0	0	0	0	0	0	0	0	0	0	0	0	1	0	0	0	0	0	0	0	0	0	0	0	0	0	0	0	0	0	0	0	0	0	0
M7	0	0	0	0	0	0	0	0	0	0	0	0	0	0	0	0	0	0	0	0	0	0	2	0	0	0	0	0	0	0	0	0	0	1	0	0	0	1	0	0	0	0	0	0	0	0	0	0	0
M8	0	0	0	0	0	0	0	0	0	0	0	0	0	0	0	0	0	0	0	0	0	0	1	0	0	0	0	0	0	2	4	0	0	0	0	0	0	1	0	0	0	0	0	0	0	0	0	0	0
M9	0	0	0	0	0	0	0	0	0	0	0	0	0	0	0	0	0	0	0	0	0	0	0	0	0	0	0	0	0	0	0	0	0	0	0	0	0	0	0	0	0	0	0	0	0	0	0	0	0
M14	0	0	0	0	0	0	0	0	0	0	0	0	0	0	0	0	0	0	0	0	0	0	0	0	0	0	0	0	0	0	0	0	0	0	0	0	0	0	0	0	0	0	0	0	0	0	0	1	0
M18	0	0	0	0	0	0	0	0	0	0	0	0	0	0	0	0	0	0	0	0	0	0	0	0	0	0	0	0	0	0	1	0	0	0	0	0	0	0	0	0	0	0	0	0	0	0	0	0	0
M25	0	0	0	0	0	0	0	0	0	0	0	0	0	0	0	0	0	0	0	0	0	0	0	0	0	0	0	0	0	0	0	0	0	0	0	0	0	0	0	0	0	0	0	0	0	0	0	1	0
M30	0	0	0	0	0	0	0	0	0	0	0	0	0	0	0	0	0	0	0	0	0	0	0	0	0	0	0	0	0	0	0	0	0	0	0	0	0	0	0	0	0	1	0	4	0	0	0	2	0
M36a	0	0	0	0	0	0	0	0	0	0	0	0	0	0	0	0	0	0	0	0	0	0	0	0	0	0	0	0	0	0	0	0	0	0	0	0	0	0	0	0	0	0	0	0	0	0	0	2	0
M33a	0	0	0	0	0	0	0	0	0	0	0	0	0	0	0	0	0	0	0	0	0	0	0	0	0	0	0	0	0	0	0	0	0	0	0	0	0	0	0	0	0	0	0	0	0	0	0	1	0
M48	0	0	0	0	0	0	0	0	0	0	0	0	0	0	0	0	0	0	0	0	0	0	0	0	0	0	0	0	0	0	0	0	0	0	0	0	0	0	0	0	0	0	0	0	0	0	0	1	0
N*	1	0	0	0	0	0	0	0	0	0	0	0	3	0	6	0	0	0	0	0	0	0	0	0	0	0	0	0	0	0	7	0	1	0	0	0	0	0	0	0	0	6	3	1	0	0	1	1	0
N1*	0	0	0	0	0	0	2	0	0	0	0	0	0	0	0	0	0	0	0	0	0	1	0	0	4	0	1	0	0	0	0	0	0	0	0	0	0	0	0	0	0	2	0	1	0	0	0	0	0
N1a	0	0	1	1	2	0	0	0	0	1	2	0	6	0	0	0	0	2	13	0	0	0	0	0	6	0	1	0	0	0	2	0	0	0	0	0	0	0	0	0	0	0	0	0	1	0	1	13	0
N1b	0	0	1	3	5	0	57	0	2	2	2	0	6	1	7	1	2	1	3	7	1	9	0	3	0	0	1	1	3	1	8	2	4	0	0	0	1	0	0	6	2	3	0	12	0	4	1	12	6
N1c	0	0	0	0	4	0	1	0	0	0	0	0	0	0	2	0	0	0	0	0	0	0	0	0	0	0	1	0	0	0	3	0	1	0	0	0	2	0	0	0	0	0	3	2	0	0	0	14	0
N2a	0	0	2	0	0	0	0	0	0	0	0	0	0	0	0	0	0	0	0	0	0	0	0	0	0	0	0	0	0	0	7	0	1	0	0	0	0	0	0	0	0	0	0	0	0	0	0	0	1
N9	0	0	0	0	0	0	1	1	0	0	0	0	0	0	0	0	0	0	0	0	0	0	2	0	0	0	0	0	0	0	0	0	0	0	0	0	0	0	0	0	0	0	0	0	0	0	0	0	2
Q	0	0	0	0	0	0	0	0	0	0	0	0	0	0	0	0	0	0	0	0	0	0	0	0	0	0	0	0	0	0	0	0	0	0	0	0	0	0	0	0	0	0	0	0	0	0	0	4	0
R*	0	0	0	0	2	2	0	1	0	0	2	0	1	0	0	0	0	1	0	0	0	1	1	0	0	0	2	0	0	0	6	3	0	1	1	0	0	0	0	0	0	3	0	0	0	0	2	0	1
R0	3	0	19	0	1	0	17	0	1	13	7	0	5	0	6	0	1	2	1	3	0	14	0	9	28	0	7	0	0	1	13	14	6	0	0	0	1	0	2	3	0	32	17	11	7	0	4	98	3
R1	0	5	6	0	0	0	0	0	0	0	0	0	0	0	0	0	0	0	0	0	0	0	0	0	0	0	0	0	0	0	0	0	0	0	0	0	3	0	0	0	0	0	0	1	1	0	0	0	0
R2	0	0	1	0	2	0	0	0	0	0	0	0	1	0	2	0	0	0	0	0	2	0	0	0	0	1	0	0	0	0	6	1	1	0	0	0	1	0	0	0	2	17	3	0	0	0	0	1	0
R5	0	0	0	0	0	0	0	0	0	0	0	0	0	0	0	0	0	0	0	0	0	0	0	0	0	0	0	0	0	0	5	0	0	0	0	0	0	0	0	0	0	0	0	0	0	0	0	0	0
R9	0	0	0	0	0	0	0	0	0	0	0	0	0	0	0	0	0	0	0	0	0	0	0	0	0	0	0	0	0	0	0	0	0	1	0	0	0	0	0	0	0	0	0	0	0	0	0	0	0
T*	0	3	0	0	7	4	0	7	0	0	12	1	0	0	6	6	3	3	2	0	1	6	3	0	1	11	7	5	0	11	24	22	5	1	1	1	10	0	1	2	2	1	2	5	0	0	1	2	1
T1	0	1	2	1	10	19	7	4	2	3	6	0	38	0	9	0	0	8	9	2	0	17	0	9	2	3	14	1	0	2	16	5	1	0	0	0	2	0	0	18	1	7	0	10	0	8	4	12	4
T2	0	1	7	0	4	2	22	1	0	5	4	0	56	12	9	0	0	19	31	5	6	2	0	0	5	0	10	0	0	16	0	1	4	0	0	0	0	0	0	20	0	50	0	9	1	11	2	1	21
T3	0	1	0	1	1	2	0	0	0	0	0	0	0	0	3	0	0	0	0	0	0	0	0	1	0	0	0	0	1	1	1	0	3	0	0	0	0	0	0	1	0	4	0	2	1	0	0	13	0
T4	0	1	0	1	0	0	1	2	0	0	0	0	0	0	4	0	0	0	0	0	0	0	0	2	0	0	0	0	1	0	0	0	0	0	0	0	0	0	0	0	0	0	0	1	1	0	2	0	0
T5	0	0	0	0	0	2	0	0	0	1	0	0	0	0	1	0	0	0	0	0	0	0	0	2	0	0	0	0	0	0	0	0	1	0	0	0	0	0	0	0	0	0	0	1	1	0	1	6	0
U*	1	0	0	0	4	0	0	1	0	0	8	0	0	0	16	0	0	4	2	0	0	5	0	0	0	0	0	0	0	0	1	46	1	0	0	0	0	0	0	5	0	3	0	2	0	0	3	4	3
U1	0	3	4	1	9	2	4	3	2	4	4	2	12	3	6	1	1	2	2	0	2	24	0	0	1	1	6	1	0	1	13	1	6	2	1	0	3	0	1	4	0	19	0	8	1	1	0	6	3
U2	0	1	1	0	2	0	2	1	1	0	5	1	12	0	1	0	0	6	32	3	0	0	0	2	2	1	1	0	0	3	8	2	2	0	0	2	4	2	0	8	0	2	6	1	9	4	2	7	0
U3	0	7	3	0	9	2	2	2	0	1	1	0	19	2	6	2	1	4	3	1	5	4	0	3	2	3	12	1	1	2	14	6	27	0	0	0	4	0	3	5	0	30	5	2	0	7	1	13	1
U4	0	1	7	2	7	4	2	4	0	0	20	0	35	0	0	1	2	8	9	3	2	0	0	2	0	5	14	0	2	6	5	2	2	0	0	2	0	0	1	11	0	1	0	4	1	1	1	3	6
U5	0	4	7	3	7	19	14	5	0	0	44	0	60	0	7	0	0	42	51	16	2	3	0	2	0	4	16	0	0	14	17	1	2	0	2	1	5	0	0	30	0	0	0	8	1	7	4	4	5
U6	0	0	4	0	0	0	3	0	0	2	0	0	0	0	0	0	0	1	0	0	2	0	0	1	8	0	0	0	0	2	1	1	0	0	0	0	0	0	0	0	0	0	0	4	1	0	0	5	3
U7	0	0	2	0	2	0	10	1	0	2	4	0	4	3	1	0	0	1	0	0	1	4	0	2	0	0	2	4	0	1	42	3	0	0	0	0	6	0	1	0	0	11	2	3	4	0	0	4	0
U8	0	0	1	0	0	0	1	0	0	0	0	0	4	0	0	0	0	1	0	5	0	3	0	0	0	0	0	1	0	1	4	0	1	0	0	0	2	0	0	0	0	2	0	1	0	0	0	0	3
U9	0	0	0	0	0	0	0	0	0	0	0	0	0	0	0	0	0	0	0	0	0	0	0	0	1	0	0	0	0	0	0	0	2	0	0	0	0	0	0	0	0	0	0	0	0	0	0	13	0
V	0	0	5	1	0	6	17	3	0	0	18	1	13	0	0	0	0	16	30	0	0	0	0	0	0	0	0	0	0	8	2	1	0	0	0	0	0	1	0	3	0	1	0	0	0	0	2	0	4
W	0	1	3	1	2	2	10	3	0	2	14	0	24	0	3	0	0	10	33	14	3	4	0	2	3	6	9	0	0	5	12	4	2	0	0	0	7	1	0	13	2	18	0	3	2	1	1	6	0
X*	0	0	14	0	5	4	2	2	3	1	8	0	2	0	14	0	1	6	3	0	0	53	0	1	0	3	1	0	0	2	14	8	2	0	0	0	3	0	0	9	0	1	0	4	1	17	4	0	1
X1	0	0	0	0	0	0	1	0	0	0	0	0	0	1	0	0	0	0	0	0	0	1	0	0	2	0	0	0	0	0	0	0	0	0	0	0	0	0	0	0	0	4	0	1	0	0	0	0	0
X2	0	0	48	0	0	0	5	0	0	2	0	0	18	0	0	0	0	0	0	3	3	0	0	0	0	0	12	0	0	0	0	0	0	0	0	0	0	0	0	6	0	3	0	0	0	40	0	15	14
Y	0	0	0	0	0	0	0	0	0	0	0	1	0	0	0	0	0	0	0	0	0	0	0	0	0	0	0	0	0	0	0	0	0	0	1	0	0	0	0	0	0	0	0	0	0	0	0	0	0
Z	0	0	0	0	0	0	0	0	0	0	1	0	1	0	0	0	0	0	0	0	0	0	0	0	0	0	0	0	0	0	0	0	0	1	1	0	0	0	0	0	0	0	0	0	0	0	0	0	0
																																															105
	Groups			Description			Populations included
	Near East 1			Jewish groups, Druze, Bedouin Arabian Peninsula, Fertile Crescent			Populations considered: 2,6,9,13,21,28,31,32,33,37,39,41,42,43,44,45,48,49,52,55,58,60
	Near East 2			Druze, Bedouin, Arabian Peninsula, Fertile Crescent			Populations considered: 9,21,28,31,32,33,37,39,41,42,43,44,45,48,52,55,58,60
	Near East 3			Arabian Peninsula, Fertile Crescent			Populations considered: 28,31,32,33,39,41,43,44,45,48,52,55,58,60
	Fertile Crescent						Populations considered: 31,32,33,44,52
	Caucasus						Populations considered: 1,4,7,8,15,16,26
	South-Eastern Europe						Populations considered: 3,5,10,12,14,17,18,19,20,27,30,40,46,47,50,51,53
	Africa						Populations considered: 2,24,25,29
	Central Asian corridor						Populations considered: 11,22,34,35,36,38,54,56,57,59
[truncated: 21 more columns]

## Sheet: Hg relative freq
	POPULATIONS:
	*	1	2	3	4	5	6	7	8	9	10	11	12	13	14	15	16	17	18	19	20	21	22	24	25	26	27	28	29	30	31	32	33	34	35	36	37	38	39	40	41	42	43	44	45	46	47	48	49
Population	PPNB	Adygei	African Jews	Albania	Armenia	Aromuns	Ashkenazi Jews	Azerbaijan	Balkarian	Bedouin	Bosnia-Herzegovina	Bukharan Arabs	Bulgaria	Caucasian Jews	Crete	Crimean Tatars	Chechnya	Mainland Croatia	Croatian Islands	Csángó	Cyprus	Druze	Dungan	Egyptian Berbers	Ethiopia	Georgia	Greece	Gilaki	Gurna	Hungary	Iran	Iraq	Jordan	Karalkalpak	Kazakstan	Khoremian	Kurdish	Kyrgyzstan	Lur	Macedonia	Mazandarian	Near Eastern Jews	Oman	Palestine	Qatar	Romani	Romania	Saudi Arabia	Sephardic Jews
HAPLOGROUPS	14	50	412	42	191	175	622	87	20	87	521	20	885	132	283	20	18	373	563	182	79	452	16	117	270	64	341	37	34	206	505	306	183	20	20	20	132	20	17	383	21	479	105	247	89	358	105	525	273
A	0	0	0	0	0	0	0.160772	0	0	1.14943	0	0	0	0	0	0	0	0	0.17762	1.64835	0	0	12.5	0	0	0	0	0	0	0	0.594059	0	0.546448	0	0	10	0.757576	0	0	0	0	0	0	0	0	0	0	0	0
B	0	0	0	0	0.52356	0	0	0	0	1.14943	0	5	0	0	0	0	0	0	0	0	0	0	6.25	0	0	0	0	0	0	0	0.39604	0.980392	0	0	0	10	1.51515	0	5.88235	0.261097	0	0.208768	0	0	0	0	0	0	0
C	0	6	0	0	0	0.571429	0	2.29885	0	0	0	20	0.225989	0	0	0	0	0	0	0.549451	0	0	6.25	0	0	0	0.58651	0	0	0	0.39604	0	0	5	5	0	3.78788	30	0	0	0	0.208768	0	0	0	0	0	0	0
D	0	0	0	0	0	0	0	0	0	0	0.383877	0	0.338983	0	0	0	0	0	0	0	0	0	6.25	0	0	0	0	2.7027	0	0.970874	1.18812	0	0	20	10	10	0	20	0	0	0	0.208768	0	0.404858	1.1236	0	0	0	0
E	0	0	0	0	0	0.571429	0	0	0	0	0	0	0	0	0	0	0	0	0	0	0	0	0	0	0	0	0	0	0	0	0	0	0	0	0	0	0	0	0	0	0	0	1.90476	0	0	0	0	0	0
F	0	0	0	0	0	0	0	1.14943	0	0	0	0	0	0.757576	0	0	0	0.268097	1.59858	0	0	0	6.25	0	0	0	0	0	0	0	0	0	0	5	0	0	0	15	0	0.261097	0	0.417537	0	0	0	0	0	0	0
G	0	0	0	0	0	0	0	0	0	0	0	0	0	0	0	0	0	0	0	0	0	0	0	0	0	0	0	0	0	0	0.594059	0	0	5	20	0	0	0	0	0	0	0	0	0.404858	0	0	0	0.190476	0
H	14.2857	30	32.5243	50	30.3665	44.5714	19.4534	29.8851	25	10.3448	46.2572	0	41.5819	12.1212	38.5159	0	22.2222	45.3083	36.2345	23.6264	22.7848	33.8496	0	17.9487	1.11111	20.3125	42.522	13.5135	14.7059	40.7767	17.0297	22.8758	25.1366	0	0	0	22.7273	0	17.6471	43.6031	14.2857	13.3612	13.3333	21.4575	7.86517	21.2291	40.9524	8.95238	37.3626
HV*	0	0	0.970874	4.7619	5.2356	1.71429	1.76849	4.5977	0	2.29885	4.03071	35	3.38983	3.0303	0	20	0	0.80429	5.15098	0	0	1.32743	6.25	1.7094	0.37037	0	0.58651	13.5135	0	0	4.75248	10.1307	3.27869	25	20	25	2.27273	0	5.88235	1.30548	9.52381	0.626305	0	2.42915	3.37079	0.27933	1.90476	0	0.732601
HV0	0	0	1.45631	0	0	0	0.482315	0	0	0	2.11132	0	2.14689	0	6.00707	0	0	0	1.06572	2.1978	0	0.442478	0	0	0	0	2.6393	0	0	0	0.19802	0	0	0	0	0	0	0	0	3.13316	0	0	0	1.21457	0	1.39665	0	0	10.989
HV1	0	0	3.64078	0	2.09424	0	4.01929	1.14943	0	2.29885	0	0	0.338983	33.3333	0.353357	0	0	0	0	0	0	3.31858	0	2.5641	1.85185	0	0.58651	2.7027	0	0.485437	0.792079	1.30719	1.63934	0	0	0	3.0303	0	0	0	0	5.42797	1.90476	3.64372	1.1236	0	0	0.761905	1.0989
HV2	0	0	0	0	0	0	0	0	0	0	0.191939	0	0.112994	0	0	0	0	0	0	0	0	0	0	0	0	0	0	8.10811	0	0	0.19802	0	0.546448	0	0	0	0.757576	0	5.88235	0	0	1.87891	0	0	0	0	0	0	0
HV3	0	0	0	0	0	0	0	0	0	0	0	0	0	0	0	0	0	0	0	0	0	0	0	0	0	0	0	0	0	0	1.78218	0	0	0	0	0	0	0	0	0	0	0.626305	0	0	0	0	0	0	0
I	0	0	3.39806	0	1.57068	0.571429	1.1254	3.44828	0	3.44828	2.11132	0	1.12994	3.0303	1.06007	5	0	1.87668	3.5524	1.64835	3.79747	2.65487	0	1.7094	0	3.125	2.6393	0	5.88235	2.91262	2.37624	1.30719	2.18579	0	0	5	3.78788	5	0	1.30548	4.7619	2.92276	0.952381	1.21457	3.37079	3.35196	0.952381	0.952381	0.732601
J*	0	2	0.970874	4.7619	1.57068	2.85714	0.160772	1.14943	0	1.14943	7.10173	10	0.225989	0	4.24028	10	0	9.65147	6.57194	0	0	2.21239	0	5.12821	0	0	0	0	0	3.8835	1.38614	8.49673	3.27869	5	5	5	0.757576	0	0	3.39426	0	2.29645	1.90476	2.02429	7.86517	3.63128	7.61905	5.33333	0.732601
J1	0	0	3.64078	0	5.2356	3.42857	7.23473	4.5977	20	9.1954	0.383877	0	6.89266	2.27273	4.59364	0	5.55556	0	0.17762	13.1868	3.79747	2.65487	0	5.12821	1.11111	3.125	9.09091	16.2162	0	5.33981	10.6931	2.61438	2.18579	0	0	0	4.54545	0	5.88235	3.39426	19.0476	12.9436	7.61905	3.23887	10.1124	2.7933	3.80952	13.5238	6.22711
J2	0	2	1.69903	0	1.57068	0	0.482315	1.14943	0	0	0	0	0.79096	27.2727	0	0	0	0	0	0	2.53165	0.221239	0	0.854701	0.740741	0	1.17302	0	5.88235	0.970874	1.78218	0.326797	0.546448	0	0	0	1.51515	0	0	0.522193	4.7619	3.34029	4.7619	1.61943	0	0	1.90476	0.571429	3.663
K	42.8571	2	7.52427	4.7619	7.32984	5.71429	32.6367	3.44828	0	3.44828	5.9501	0	6.10169	1.51515	5.30035	10	11.1111	4.28954	5.50622	23.0769	22.7848	16.1504	0	5.12821	1.48148	12.5	4.69208	2.7027	0	4.85437	7.32673	4.24837	4.37158	0	0	5	12.1212	0	5.88235	4.43864	0	3.54906	8.57143	7.28745	3.37079	1.67598	7.61905	4.19048	8.42491
L*	0	0	2.18447	0	0	0	0	0	0	0	0	0	0	0	0	0	0	0	0	0	0	0	0	0	0	0	0	0	0	0	0	0	0	0	0	0	0	0	0	0	0	0.208768	0	0.809717	0	0	0	0	0
L0	0	0	1.21359	0	0	0	0	0	0	3.44828	0	0	0.225989	0	0	0	0	0	0	0	0	0	0	0	7.77778	0	0	0	0	0	0	0	1.0929	0	0	0	0	0	0	0	0	0	0	0	0	0	0	1.14286	0
L1	0	0	0.242718	0	0	0	0	0	0	3.44828	0.191939	0	0	0	0	0	0	0	0	0	2.53165	0	0	4.2735	2.22222	0	0	0	17.6471	0	0.19802	1.96078	0	0	0	0	0.757576	0	0	0	0	0	4.7619	0.404858	1.1236	0	0	0.571429	0
L2	0	0	0.970874	0	0	0	1.60772	0	0	5.74713	0	0	0	0	0	0	0	0.268097	0.17762	0	1.26582	1.99115	0	5.98291	14.4444	0	0	0	2.94118	1.45631	0	3.59477	3.82514	0	0	0	0	0	0	0	4.7619	0	0	4.04858	3.37079	0	0	3.61905	0
L3	7.14286	0	2.18447	0	0	0	0	0	0	1.14943	0	0	0.112994	0	0	0	0	0	0	0	0	0.442478	0	11.1111	17.037	0	0	0	11.7647	0	0	0.653595	8.74317	0	0	0	0.757576	0	0	0	0	3.13152	12.381	6.88259	11.236	0.837989	0	3.61905	0
L4	0	0	0.242718	0	0	0	0	0	0	0	0	0	0	0	0	0	0	0	0	0	0	0	0	0	7.03704	0	0	0	0	0	0	0	0	0	0	0	0	0	0	0	0	1.25261	0	0	0	0	0	0.190476	0
L5	0	0	0.485437	0	0	0	0	0	0	0	0	0	0	0	0	0	0	0	0	0	0	0	0	0	2.96296	0	0	0	0	0	0	0	0	0	0	0	0	0	0	0	0	0	0	0	0	0	0	0.761905	0
L6	0	0	0.242718	0	0	0	0	0	0	0	0	0	0	0	0	0	0	0	0	0	0	0	0	0	0.740741	0	0	0	0	0	0	0	0	0	0	0	0	0	0	0	0	0.417537	0	0	0	0	0	0.190476	0
L7	0	0	0	0	0	0	0	0	0	0	0	0	0	0	0	0	0	0	0	0	0	0	0	0	0	0	0	0	0	0	0	0	0	0	0	0	0	0	0	0	0	0	0	0	0	0	0	0.190476	0
M*	0	0	1.69903	0	0	0	0.803859	0	0	1.14943	0.191939	0	0.112994	0	0.706714	0	0	0.80429	0	0	0	0.221239	0	0.854701	0	1.5625	0	2.7027	0	0	1.38614	1.30719	0	0	0	0	0	0	0	0.261097	0	0.626305	2.85714	0.809717	5.61798	17.0391	0	0.190476	0
M1	0	0	1.21359	0	0	0	0.96463	0	0	5.74713	0	0	0.112994	0	0.706714	0	0	0	0	0	2.53165	1.10619	0	2.5641	17.037	0	0	0	17.6471	0	0.19802	0	2.18579	0	0	0	0	0	0	0	0	0.835073	0	1.21457	3.37079	0	0	3.61905	0
M3	0	0	0	0	0	0	0	0	0	0	0	0	0	0	0	0	0	0	0	0	0	0	0	0	0	0	0	0	0	0	0.792079	0	0	0	0	0	0	0	0	0.522193	0	0	0	0	0	0	0	0.571429	0
M4	0	0	0	0	0	0	0	0	0	0	0	0	0	0	0	0	0	0	0	0	0	0	0	0	0	0	0	0	0	0	0	0	0	0	5	0	0	0	0	0	0	0	0	0	0	0	0	0.380952	0
M5	0	0	0	0	0	0	0	0	0	0	0	0	0	0	0	0	0	0	0	0	0	0	0	0	0	0	0.879765	0	0	0	0	0	0	0	0	0	0	0	0	0	0	0	0	0	0	19.5531	0	0	0
M6/M9/G	0	0	0	0	0	0	0	0	0	0	0	0	0	0	0	0	0	0	0	0	0	0	0	0	0	0	0.293255	0	0	0	0	0	0	0	0	0	0	0	0	0	0	0	0	0	0	0	0	0	0
M7	0	0	0	0	0	0	0	0	0	0	0	0	0	0	0	0	0	0	0	0	0	0	12.5	0	0	0	0	0	0	0	0	0	0	5	0	0	0	5	0	0	0	0	0	0	0	0	0	0	0
M8	0	0	0	0	0	0	0	0	0	0	0	0	0	0	0	0	0	0	0	0	0	0	6.25	0	0	0	0	0	0	0.970874	0.792079	0	0	0	0	0	0	5	0	0	0	0	0	0	0	0	0	0	0
M9	0	0	0	0	0	0	0	0	0	0	0	0	0	0	0	0	0	0	0	0	0	0	0	0	0	0	0	0	0	0	0	0	0	0	0	0	0	0	0	0	0	0	0	0	0	0	0	0	0
M14	0	0	0	0	0	0	0	0	0	0	0	0	0	0	0	0	0	0	0	0	0	0	0	0	0	0	0	0	0	0	0	0	0	0	0	0	0	0	0	0	0	0	0	0	0	0	0	0.190476	0
M18	0	0	0	0	0	0	0	0	0	0	0	0	0	0	0	0	0	0	0	0	0	0	0	0	0	0	0	0	0	0	0.19802	0	0	0	0	0	0	0	0	0	0	0	0	0	0	0	0	0	0
M25	0	0	0	0	0	0	0	0	0	0	0	0	0	0	0	0	0	0	0	0	0	0	0	0	0	0	0	0	0	0	0	0	0	0	0	0	0	0	0	0	0	0	0	0	0	0	0	0.190476	0
M30	0	0	0	0	0	0	0	0	0	0	0	0	0	0	0	0	0	0	0	0	0	0	0	0	0	0	0	0	0	0	0	0	0	0	0	0	0	0	0	0	0	0.208768	0	1.61943	0	0	0	0.380952	0
M36a	0	0	0	0	0	0	0	0	0	0	0	0	0	0	0	0	0	0	0	0	0	0	0	0	0	0	0	0	0	0	0	0	0	0	0	0	0	0	0	0	0	0	0	0	0	0	0	0.380952	0
M33a	0	0	0	0	0	0	0	0	0	0	0	0	0	0	0	0	0	0	0	0	0	0	0	0	0	0	0	0	0	0	0	0	0	0	0	0	0	0	0	0	0	0	0	0	0	0	0	0.190476	0
M48	0	0	0	0	0	0	0	0	0	0	0	0	0	0	0	0	0	0	0	0	0	0	0	0	0	0	0	0	0	0	0	0	0	0	0	0	0	0	0	0	0	0	0	0	0	0	0	0.190476	0
N*	7.14286	0	0	0	0	0	0	0	0	0	0	0	0.338983	0	2.12014	0	0	0	0	0	0	0	0	0	0	0	0	0	0	0	1.37525	0	0.543478	0	0	0	0	0	0	0	0	1.24481	2.85714	0.404858	0	0	0.952381	0.190476	0
N1*	0	0	0	0	0	0	0.321543	0	0	0	0	0	0	0	0	0	0	0	0	0	0	0.221239	0	0	1.48148	0	0.293255	0	0	0	0	0	0	0	0	0	0	0	0	0	0	0.417537	0	0.404858	0	0	0	0	0
N1a	0	0	0.242718	2.38095	1.04712	0	0	0	0	1.14943	0.383877	0	0.677966	0	0	0	0	0.536193	2.30906	0	0	0	0	0	2.22222	0	0.293255	0	0	0	0.39604	0	0	0	0	0	0	0	0	0	0	0	0	0	1.1236	0	0.952381	2.47619	0
N1b	0	0	0.242718	7.14286	2.6178	0	9.16399	0	10	2.29885	0.383877	0	0.677966	0.757576	2.4735	5	11.1111	0.268097	0.53286	3.84615	1.26582	1.99115	0	2.5641	0	0	0.293255	2.7027	8.82353	0.485437	1.58416	0.653595	2.18579	0	0	0	0.757576	0	0	1.56658	9.52381	0.626305	0	4.8583	0	1.11732	0.952381	2.28571	2.1978
N1c	0	0	0	0	2.09424	0	0.160772	0	0	0	0	0	0	0	0.706714	0	0	0	0	0	0	0	0	0	0	0	0.293255	0	0	0	0.594059	0	0.546448	0	0	0	1.51515	0	0	0	0	0	2.85714	0.809717	0	0	0	2.66667	0
N2a	0	0	0.485437	0	0	0	0	0	0	0	0	0	0	0	0	0	0	0	0	0	0	0	0	0	0	0	0	0	0	0	1.38614	0	0.546448	0	0	0	0	0	0	0	0	0	0	0	0	0	0	0	0.3663
N9	0	0	0	0	0	0	0.160772	1.14943	0	0	0	0	0	0	0	0	0	0	0	0	0	0	12.5	0	0	0	0	0	0	0	0	0	0	0	0	0	0	0	0	0	0	0	0	0	0	0	0	0	0.732601
Q	0	0	0	0	0	0	0	0	0	0	0	0	0	0	0	0	0	0	0	0	0	0	0	0	0	0	0	0	0	0	0	0	0	0	0	0	0	0	0	0	0	0	0	0	0	0	0	0.761905	0
R*	0	0	0	0	1.04712	1.14286	0	1.14943	0	0	0.383877	0	0.112994	0	0	0	0	0.268097	0	0	0	0.221239	6.25	0	0	0	0.58651	0	0	0	1.18812	0.980392	0	5	5	0	0	0	0	0	0	0.626305	0	0	0	0	1.90476	0	0.3663
R0	21.4286	0	4.61165	0	0.52356	0	2.73312	0	5	14.9425	1.34357	0	0.564972	0	2.12014	0	5.55556	0.536193	0.17762	1.64835	0	3.09735	0	7.69231	10.3704	0	2.05279	0	0	0.485437	2.57426	4.57516	3.27869	0	0	0	0.757576	0	11.7647	0.78329	0	6.68058	16.1905	4.45344	7.86517	0	3.80952	18.6667	1.0989
R1	0	10	1.45631	0	0	0	0	0	0	0	0	0	0	0	0	0	0	0	0	0	0	0	0	0	0	0	0	0	0	0	0	0	0	0	0	0	2.27273	0	0	0	0	0	0	0.404858	1.1236	0	0	0	0
R2	0	0	0.242718	0	1.04712	0	0	0	0	0	0	0	0.112994	0	0.706714	0	0	0	0	0	2.53165	0	0	0	0	1.5625	0	0	0	0	1.18812	0.326797	0.546448	0	0	0	0.757576	0	0	0	9.52381	3.54906	2.85714	0	0	0	0	0.190476	0
R5	0	0	0	0	0	0	0	0	0	0	0	0	0	0	0	0	0	0	0	0	0	0	0	0	0	0	0	0	0	0	0.990099	0	0	0	0	0	0	0	0	0	0	0	0	0	0	0	0	0	0
R9	0	0	0	0	0	0	0	0	0	0	0	0	0	0	0	0	0	0	0	0	0	0	0	0	0	0	0	0	0	0	0	0	0	5	0	0	0	0	0	0	0	0	0	0	0	0	0	0	0
T*	0	6	0	0	3.66492	2.28571	0	8.04598	0	0	2.30326	5	0	0	2.12014	30	16.6667	0.80429	0.35524	0	1.26582	1.32743	18.75	0	0.37037	17.1875	2.05279	13.5135	0	5.33981	4.75248	7.18954	2.73224	5	5	5	7.57576	0	5.88235	0.522193	9.52381	0.208768	1.90476	2.02429	0	0	0.952381	0.380952	0.3663
T1	0	2	0.485437	2.38095	5.2356	10.8571	1.1254	4.5977	10	3.44828	1.15163	0	4.29379	0	3.18021	0	0	2.14477	1.59858	1.0989	0	3.76106	0	7.69231	0.740741	4.6875	4.10557	2.7027	0	0.970874	3.16832	1.63399	0.546448	0	0	0	1.51515	0	0	4.69974	4.7619	1.46138	0	4.04858	0	2.23464	3.80952	2.28571	1.4652
T2	0	2	1.69903	0	2.09424	1.14286	3.53698	1.14943	0	5.74713	0.767754	0	6.32768	9.09091	3.18021	0	0	5.09383	5.50622	2.74725	7.59494	0.442478	0	0	1.85185	0	2.93255	0	0	7.76699	0	0.326797	2.18579	0	0	0	0	0	0	5.22193	0	10.4384	0	3.64372	1.1236	3.07263	1.90476	0.190476	7.69231
T3	0	2	0	2.38095	0.52356	1.14286	0	0	0	0	0	0	0	0	1.06007	0	0	0	0	0	0	0	0	0.854701	0	0	0	0	2.94118	0.485437	0.19802	0	1.63934	0	0	0	0	0	0	0.261097	0	0.835073	0	0.809717	1.1236	0	0	2.47619	0
T4	0	2	0	2.38095	0	0	0.160772	2.29885	0	0	0	0	0	0	1.41343	0	0	0	0	0	0	0	0	1.7094	0	0	0	0	2.94118	0	0	0	0	0	0	0	0	0	0	0	0	0	0	0.404858	1.1236	0	1.90476	0	0
T5	0	0	0	0	0	1.14286	0	0	0	1.14943	0	0	0	0	0.353357	0	0	0	0	0	0	0	0	1.7094	0	0	0	0	0	0	0	0	0.546448	0	0	0	0	0	0	0	0	0	0	0.404858	1.1236	0	0.952381	1.14286	0
U*	7.14286	0	0	0	2.09424	0	0	1.14943	0	0	1.53551	0	0	0	5.65371	0	0	1.07239	0.35524	0	0	1.10619	0	0	0	0	0	0	0	0	0.19802	15.0327	0.546448	0	0	0	0	0	0	1.30548	0	0.626305	0	0.809717	0	0	2.85714	0.761905	1.0989
U1	0	6	0.970874	2.38095	4.71204	1.14286	0.643087	3.44828	10	4.5977	0.767754	10	1.35593	2.27273	2.12014	5	5.55556	0.536193	0.35524	0	2.53165	5.30973	0	0	0.37037	1.5625	1.75953	2.7027	0	0.485437	2.57426	0.326797	3.27869	10	5	0	2.27273	0	5.88235	1.04439	0	3.9666	0	3.23887	1.1236	0.27933	0	1.14286	1.0989
U2	0	2	0.242718	0	1.04712	0	0.321543	1.14943	5	0	0.959693	5	1.35593	0	0.353357	0	0	1.60858	5.68384	1.64835	0	0	0	1.7094	0.740741	1.5625	0.293255	0	0	1.45631	1.58416	0.653595	1.0929	0	0	10	3.0303	10	0	2.08877	0	0.417537	5.71429	0.404858	10.1124	1.11732	1.90476	1.33333	0
U3	0	14	0.728155	0	4.71204	1.14286	0.321543	2.29885	0	1.14943	0.191939	0	2.14689	1.51515	2.12014	10	5.55556	1.07239	0.53286	0.549451	6.32911	0.884956	0	2.5641	0.740741	4.6875	3.51906	2.7027	2.94118	0.970874	2.77228	1.96078	14.7541	0	0	0	3.0303	0	17.6471	1.30548	0	6.26305	4.7619	0.809717	0	1.95531	0.952381	2.47619	0.3663
U4	0	2	1.69903	4.7619	3.66492	2.28571	0.321543	4.5977	0	0	3.83877	0	3.9548	0	0	5	11.1111	2.14477	1.59858	1.64835	2.53165	0	0	1.7094	0	7.8125	4.10557	0	5.88235	2.91262	0.990099	0.653595	1.0929	0	0	10	0	0	5.88235	2.87206	0	0.208768	0	1.61943	1.1236	0.27933	0.952381	0.571429	2.1978
U5	0	8	1.69903	7.14286	3.66492	10.8571	2.2508	5.74713	0	0	8.4453	0	6.77966	0	2.4735	0	0	11.2601	9.05861	8.79121	2.53165	0.663717	0	1.7094	0	6.25	4.69208	0	0	6.79612	3.36634	0.326797	1.0929	0	10	5	3.78788	0	0	7.8329	0	0	0	3.23887	1.1236	1.95531	3.80952	0.761905	1.8315
U6	0	0	0.970874	0	0	0	0.482315	0	0	2.29885	0	0	0	0	0	0	0	0.268097	0	0	2.53165	0	0	0.854701	2.96296	0	0	0	0	0.970874	0.19802	0.326797	0	0	0	0	0	0	0	0	0	0	0	1.61943	1.1236	0	0	0.952381	1.0989
U7	0	0	0.485437	0	1.04712	0	1.60772	1.14943	0	2.29885	0.767754	0	0.451977	2.27273	0.353357	0	0	0.268097	0	0	1.26582	0.884956	0	1.7094	0	0	0.58651	10.8108	0	0.485437	8.31683	0.980392	0	0	0	0	4.54545	0	5.88235	0	0	2.29645	1.90476	1.21457	4.49438	0	0	0.761905	0
U8	0	0	0.242718	0	0	0	0.160772	0	0	0	0	0	0.451977	0	0	0	0	0.268097	0	2.74725	0	0.663717	0	0	0	0	0	2.7027	0	0.485437	0.792079	0	0.546448	0	0	0	1.51515	0	0	0	0	0.417537	0	0.404858	0	0	0	0	1.0989
U9	0	0	0	0	0	0	0	0	0	0	0	0	0	0	0	0	0	0	0	0	0	0	0	0	0.37037	0	0	0	0	0	0	0	1.0929	0	0	0	0	0	0	0	0	0	0	0	0	0	0	2.47619	0
V	0	0	1.21359	2.38095	0	3.42857	2.73312	3.44828	0	0	3.45489	5	1.46893	0	0	0	0	4.28954	5.3286	0	0	0	0	0	0	0	0	0	0	3.8835	0.39604	0.326797	0	0	0	0	0	5	0	0.78329	0	0.208768	0	0	0	0	1.90476	0	1.4652
W	0	2	0.728155	2.38095	1.04712	1.14286	1.60772	3.44828	0	2.29885	2.68714	0	2.71186	0	1.06007	0	0	2.68097	5.86146	7.69231	3.79747	0.884956	0	1.7094	1.11111	9.375	2.6393	0	0	2.42718	2.37624	1.30719	1.0929	0	0	0	5.30303	5	0	3.39426	9.52381	3.75783	0	1.21457	2.24719	0.27933	0.952381	1.14286	0
X*	0	0	3.39806	0	2.6178	2.28571	0.321543	2.29885	15	1.14943	1.53551	0	0.225989	0	4.947	0	5.55556	1.60858	0.53286	0	0	11.7257	0	0.854701	0	4.6875	0.293255	0	0	0.970874	2.77228	2.61438	1.0929	0	0	0	2.27273	0	0	2.34987	0	0.208768	0	1.61943	1.1236	4.7486	4.7619	0	0.3663
X1	0	0	0	0	0	0	0.160772	0	0	0	0	0	0	0.757576	0	0	0	0	0	0	0	0.221239	0	0	0.740741	0	0	0	0	0	0	0	0	0	0	0	0	0	0	0	0	0.835073	0	0.404858	0	0	0	0	0
X2	0	0	11.6505	0	0	0	0.803859	0	0	2.29885	0	0	2.0339	0	0	0	0	0	0	1.64835	3.79747	0	0	0	0	0	3.51906	0	0	0	0	0	0	0	0	0	0	0	0	1.56658	0	0.626305	0	0	0	11.1732	0	2.85714	5.12821
Y	0	0	0	0	0	0	0	0	0	0	0	5	0	0	0	0	0	0	0	0	0	0	0	0	0	0	0	0	0	0	0	0	0	0	5	0	0	0	0	0	0	0	0	0	0	0	0	0	0
Z	0	0	0	0	0	0	0	0	0	0	0.191939	0	0.112994	0	0	0	0	0	0	0	0	0	0	0	0	0	0	0	0	0	0	0	0	5	5	0	0	0	0	0	0	0	0	0	0	0	0	0	0
		Groups			Description			Populations included
		Near East 1			Jewish groups, Druze, Bedouin Arabian Peninsula, Fertile Crescent			Populations considered: 2,6,9,13,21,28,31,32,33,37,39,41,42,43,44,45,48,49,52,55,58,60
		Near East 2			Druze, Bedouin, Arabian Peninsula, Fertile Crescent			Populations considered: 9,21,28,31,32,33,37,39,41,42,43,44,45,48,52,55,58,60
		Near East 3			Arabian Peninsula, Fertile Crescent			Populations considered: 28,31,32,33,39,41,43,44,45,48,52,55,58,60
		Fertile Crescent						Populations considered: 31,32,33,44,52
		Caucasus						Populations considered: 1,4,7,8,15,16,26
		South-Eastern Europe						Populations considered: 3,5,10,12,14,17,18,19,20,27,30,40,46,47,50,51,53
		Africa						Populations considered: 2,24,25,29
[truncated: 21 more columns]

## Sheet: 95% CI Hg
95% CI for PPNB haplogroups:
	POPULATIONS:
HAPLOGROUPS	PPNB		Cardial		LBK		Total modern		Near East		SW Europe		Caucasus		Africa
HAPLOGROUPS	Lower	Upper	Lower	Upper	Lower	Upper	Lower	Upper	Lower	Upper	Lower	Upper	Lower	Upper	Lower	Upper
H	0	33.3	7.7	53.8	4.4	24.2	17.9956	25.4821	13.3463	19.9756	34.223	42.7796	14.4273	28.6026	5.3205	28.0696
K	13.3	66.7	0	46.2	6.7	26.7	4.5419	7.5557	4.7871	8.2758	4.6439	10.5741	3.254	9.9127	0.7407	6.3262
R0	0	40	0	0	0	0	2.4522	4.554	3.998	8.9714	0.7742	2.2528	0.3885	3.648	1.923	9.0313
L3	0	20	0	0	0	0	0.9123	2.9826	1.8228	5.9005	0	0.17125	0	0	4.575	15.5575
U*	0	20	0	0	0	0	0.3205	1.5165	0	0	0	0	0	0	0	0
N*	0	20	7.7	53.8	0	0	0.1151	0.7653	0.2044	2.0985	0	0.5127	0	0	0	0
HV	0	20	0	0	0	15.6	4.6721	8.9071	4.753	9.4788	0.8657	2.55	0.821	10.4395	1.0683	4.4425

## Sheet: Hg freq graphs
Haplogroup H					Haplogroup K					Haplogroup L3					Haplogroup U*
Haplogroup R0					Haplogroup N*
Haplogroup R0					Haplogroup N*					Haplogroup X1					Haplogroup U5
Haplogroup HV*					Haplogroup J*					Haplogroup T2					Haplogroup U3
Haplogroup N1a					Haplogroup T*					Haplogroup W
	PPNB
	Cardial
	LBK
