# Supplementary material for: Ancient DNA Analysis of 8000 B.C. Near Eastern Farmers Supports an Early Neolithic Pioneer Maritime Colonization of Mainland Europe through Cyprus and the Aegean Islands
Source: PLoS Genet. 2014 Jun 5;10(6):e1004401. doi: 10.1371/journal.pgen.1004401 (PMC4046922; doi:10.1371/journal.pgen.1004401)
Supplement: Table S9 — Pairwise FST values between the PPNB sample and the populations included in the haplotype database. Sheet 1: FST values, Sheet 2: P values corrected by the Benjamini-Hochberg method [80]. (XLSX) [file pgen.1004401.s012.xlsx]

## Sheet: Fst
	African Jews	Ashkenazi Jews	Near Eastern Jews	Kurdish	Sephardic Jews	Caucasian Jews	Druze	Oman	Yemen	United Arab Emirates	Qatar	Saudi Arabia	Palestine	Jordan	Bedouin	Syria	Iraq	Cyprus	LBK Neolithic	Cardial Neolithic	PPNB Neolithic	Crimean Tatars	Adygei	Georgia	Chechnya	Balkarian	Azerbaijan	Armenia	Iran	Lur	Mazandarian	Gilaki	Turkmenistan	Karalkapak	Khoremian	Bukharan Arabs	Kyrgyz	Uighur	Uzbekistan	Kazahstan	Tajikistan	Dungan	Romani	Romania	Serbia	Slovenia	Széleky	Albania	Bulgaria
African Jews	0
Ashkenazi Jews	0.03649	0
Near Eastern Jews	0.0408	0.0504	0
Kurdish	0.01489	0.02387	0.01541	0
Sephardic Jews	0.03045	0.04026	0.02166	0.00944	0
Caucasian Jews	0.10577	0.11485	0.04969	0.07292	0.06553	0
Druze	0.01819	0.02796	0.02765	0.00588	0.01525	0.08428	0
Oman	0.032	0.04454	0.02317	0.02118	0.04313	0.0763	0.03879	0
Yemen	0.02478	0.04528	0.05394	0.03047	0.06419	0.11758	0.03757	0.01946	0
United Arab Emirates	0.01929	0.03463	0.02529	0.01163	0.03742	0.09243	0.02465	0.00982	0.01017	0
Qatar	0.02519	0.04817	0.0157	0.01491	0.03607	0.08167	0.02449	0.01274	0.01637	0.00522	0
Saudi Arabia	0.04073	0.05675	0.01404	0.02618	0.03631	0.05397	0.03346	0.01204	0.0327	0.0218	0.00727	0
Palestine	0.01868	0.03104	0.01419	0.00358	0.01501	0.06286	0.00835	0.02034	0.02627	0.00925	0.00841	0.0178	0
Jordan	0.01821	0.03747	0.01594	0.00504	0.01917	0.07422	0.01511	0.01809	0.02968	0.01476	0.01694	0.02218	0.0042	0
Bedouin	0.03107	0.05374	0.01893	0.01983	0.04309	0.08211	0.02636	0.01488	0.01491	0.01412	0.00367	0.00559	0.00951	0.01533	0
Syria	0.02388	0.04131	0.01158	0.00282	0.00874	0.05737	0.01102	0.02483	0.03968	0.02098	0.02084	0.02252	0.00309	0.00284	0.01589	0
Iraq	0.03014	0.04572	0.01034	0.00774	0.01306	0.05144	0.0166	0.01691	0.04213	0.02416	0.01754	0.01291	0.00727	0.00758	0.01429	0.00089	0
Cyprus	0.0203	0.01963	0.02806	0.00433	0.02075	0.09936	0.01305	0.03166	0.03596	0.02365	0.03162	0.04287	0.01428	0.01224	0.0312	0.0108	0.01902	0
LBK Neolithic	0.05474	0.0581	0.03177	0.03463	0.04887	0.08298	0.05391	0.03621	0.04921	0.0374	0.04024	0.0413	0.03145	0.03431	0.03356	0.02526	0.03594	0.03382	0
Cardial Neolithic	0.02844	0.03637	0.05212	0.02543	0.05401	0.18284	0.03921	0.02045	0.01255	0.01205	0.02409	0.03531	0.02459	0.02126	0.03275	0.04499	0.04022	0.03773	0.0802	0
PPNB Neolithic	0.05348	0.02831	0.0837	0.04105	0.0716	0.20992	0.05324	0.05667	0.04644	0.05137	0.06513	0.08473	0.05701	0.05969	0.06749	0.06184	0.06249	0.01335	0.08968	0.11918	0
Crimean Tatars	0.05152	0.04881	-0.00258	0.01475	0.02291	0.06919	0.02304	0.02461	0.04203	0.02246	0.01299	0.0069	0.00274	0.00992	0.00501	0.00021	-0.00079	0.01898	0.02471	0.06486	0.0987	0
Adygei	0.0365	0.0622	0.0291	0.01487	0.01842	0.09257	0.02772	0.04783	0.05768	0.03752	0.03615	0.04433	0.01592	0.01279	0.03287	0.00675	0.01827	0.01906	0.05184	0.06701	0.08191	0.02287	0
Georgia	0.0396	0.04816	0.00904	0.01003	0.01073	0.06981	0.01816	0.03845	0.05204	0.02734	0.0255	0.02776	0.00519	0.01221	0.02365	-0.002	0.00516	0.01451	0.02944	0.07401	0.09018	-0.01138	0.00551	0
Chechnya	0.01948	0.02681	-0.00368	-0.00677	-0.00354	0.06335	0.00117	0.01169	0.02468	0.00145	0.00366	0.00661	-0.01168	-0.00841	0.00385	-0.01567	-0.01084	0.00343	0.01751	0.04283	0.08466	-0.01884	0.00735	-0.01618	0
Balkarian	0.03919	0.06058	0.022	0.0166	0.03523	0.08887	0.01284	0.03692	0.02622	0.01875	0.00039	0.00597	0.0009	0.02424	-0.00256	0.01552	0.01323	0.04452	0.0645	0.07916	0.11854	0.00404	0.03887	0.02394	-0.00356	0
Azerbaijan	0.03055	0.0556	0.03088	0.02262	0.05078	0.10985	0.0382	0.02746	0.0236	0.00883	0.01029	0.03062	0.01144	0.01952	0.01523	0.02801	0.03483	0.03914	0.04492	0.0373	0.09399	0.02945	0.03971	0.03278	0.0174	0.02619	0
Armenia	0.02753	0.0394	0.01585	0.00491	0.01028	0.05687	0.01092	0.03095	0.0461	0.02488	0.02521	0.02566	0.00536	0.00753	0.0212	-0.00212	0.0026	0.01287	0.03244	0.04469	0.05553	0.0009	0.01186	-0.00097	-0.01481	0.00837	0.03187	0
Iran	0.0231	0.03534	0.01242	0.00193	0.0157	0.05684	0.01351	0.01889	0.03792	0.01362	0.01362	0.02039	0.00354	0.00751	0.01588	0.00348	0.0057	0.01672	0.03429	0.03594	0.0627	0.00942	0.01966	0.00853	-0.00714	0.01207	0.01595	0.00518	0
Lur	0.04626	0.05871	0.01683	0.01296	0.0208	0.05124	0.03136	0.02132	0.05072	0.03354	0.0216	0.02055	0.02097	0.01136	0.02256	0.00859	0.00502	0.02448	0.03762	0.05073	0.08163	0.00481	0.02153	0.02149	-0.00242	0.02962	0.05592	0.01018	0.01902	0
Mazandarian	0.10786	0.14494	0.13498	0.11908	0.17943	0.27549	0.13915	0.09226	0.0408	0.04979	0.05583	0.09739	0.088	0.10975	0.07398	0.13442	0.13971	0.14737	0.14764	0.10341	0.22198	0.14321	0.16495	0.1631	0.12534	0.10686	0.04328	0.13885	0.11089	0.17125	0
Gilaki	0.10255	0.12909	0.11145	0.11117	0.16625	0.23894	0.1298	0.07269	0.04094	0.04772	0.04954	0.07931	0.08149	0.10144	0.06165	0.12227	0.12516	0.13333	0.12448	0.11613	0.20597	0.12909	0.15724	0.14822	0.11915	0.10627	0.03364	0.12751	0.09563	0.16375	-0.00719	0
Turkmenistan	0.05434	0.07967	0.04496	0.04482	0.06202	0.12373	0.05497	0.03663	0.03865	0.02676	0.02534	0.03143	0.0288	0.03444	0.03081	0.04435	0.04613	0.06976	0.0606	0.01602	0.12717	0.04177	0.06821	0.05614	0.02176	0.04111	0.02999	0.04908	0.03996	0.04951	0.07851	0.07848	0
Karalkapak	0.04304	0.07474	0.03933	0.0296	0.04971	0.13185	0.04581	0.02654	0.02932	0.01757	0.01669	0.02798	0.02058	0.02223	0.02587	0.03199	0.03258	0.05795	0.07036	-0.0023	0.12366	0.04066	0.05228	0.05533	0.01509	0.03818	0.02371	0.03769	0.02912	0.03906	0.07039	0.09065	0.00073	0
Khoremian	0.01376	0.03587	0.02711	0.00571	0.02331	0.12926	0.01628	0.01634	0.01542	0.00521	0.00798	0.02525	0.00808	0.00995	0.01473	0.01359	0.01639	0.0179	0.04878	0.01062	0.04567	0.02592	0.02664	0.02827	0.00187	0.02074	0.02377	0.01487	0.01263	0.01379	0.08802	0.09939	0.02696	0.00716	0
Bukharan Arabs	0.05009	0.06871	0.02552	0.02291	0.02679	0.11497	0.03722	0.0379	0.04787	0.02973	0.01735	0.02758	0.02322	0.02717	0.02651	0.02613	0.02757	0.04742	0.06104	0.03965	0.11624	0.027	0.03227	0.04091	0.01138	0.02695	0.03726	0.02952	0.02594	0.02021	0.12676	0.12973	0.02129	0.00277	0.01189	0
Kyrgyz	0.10284	0.12315	0.10498	0.08939	0.12076	0.222	0.11291	0.08528	0.06683	0.05745	0.05806	0.08675	0.07084	0.0862	0.07289	0.10054	0.10613	0.11901	0.12095	0.07656	0.1847	0.10552	0.11455	0.12601	0.08313	0.08985	0.0498	0.10397	0.08427	0.11614	0.0616	0.08551	0.04375	0.02548	0.06225	0.0289	0
Uighur	0.11059	0.13166	0.12369	0.1092	0.15673	0.26531	0.1209	0.09198	0.05188	0.06735	0.0591	0.08323	0.08401	0.09389	0.06594	0.12357	0.11954	0.13498	0.15356	0.04479	0.19262	0.12133	0.15033	0.1586	0.10043	0.08714	0.08131	0.12164	0.11041	0.1211	0.06856	0.10229	0.03777	0.02569	0.05142	0.08144	0.06315	0
Uzbekistan	0.02481	0.04624	0.02859	0.01408	0.03295	0.10815	0.02918	0.02132	0.02642	0.00993	0.01272	0.02812	0.01332	0.01293	0.02604	0.02395	0.02698	0.03566	0.05404	0.00332	0.0843	0.03588	0.04221	0.0379	0.00659	0.03582	0.01249	0.027	0.01509	0.03058	0.07206	0.07648	0.01149	-0.00512	0.00015	0.01103	0.04007	0.05195	0
Kazahstan	0.03822	0.08032	0.04924	0.04347	0.06545	0.16592	0.057	0.02728	0.02465	0.01961	0.01356	0.03051	0.02898	0.03166	0.02808	0.04898	0.04513	0.06682	0.08848	0.00402	0.12975	0.05658	0.05649	0.06586	0.03847	0.05007	0.02655	0.0549	0.04195	0.06029	0.06515	0.07636	0.01533	-0.01104	0.01763	0.02745	0.05214	0.0527	0.0102	0
Tajikistan	0.02594	0.04659	0.02335	0.01251	0.04449	0.12682	0.02922	0.01223	0.0109	-0.00446	-0.00414	0.01555	0.00684	0.01241	0.00944	0.02296	0.0246	0.03431	0.05081	-0.0012	0.08703	0.02396	0.04298	0.03874	0.00594	0.01819	0.00577	0.0262	0.01268	0.02109	0.0507	0.05553	-0.00208	-0.00934	-0.00968	0.00981	0.03459	0.02408	-0.01123	-0.00266	0
Dungan	0.06179	0.07556	0.04062	0.04605	0.07424	0.1587	0.07195	0.03273	0.03355	0.01476	0.02011	0.03622	0.02741	0.03459	0.03033	0.04586	0.05167	0.06594	0.05272	0.03845	0.15453	0.04416	0.07289	0.06052	0.02163	0.06183	0.01494	0.05139	0.03884	0.06451	0.04799	0.05493	0.00966	0.00136	0.02049	0.03093	0.03124	0.04106	0.00251	0.02767	-0.0071	0
Romani	0.08869	0.12493	0.10414	0.09412	0.118	0.18336	0.10853	0.09929	0.07423	0.06829	0.06746	0.08694	0.07634	0.08967	0.07289	0.10286	0.10682	0.11912	0.11958	0.10264	0.183	0.11159	0.11217	0.11806	0.09077	0.09203	0.04095	0.10552	0.08403	0.13874	0.07174	0.07438	0.0839	0.0762	0.09561	0.09872	0.07528	0.13599	0.07044	0.07817	0.06764	0.07555	0
Romania	0.03464	0.04604	0.01219	0.01033	0.01015	0.06049	0.01804	0.03285	0.05747	0.03352	0.03167	0.0271	0.01155	0.015	0.02776	0.00085	0.00612	0.01887	0.03051	0.07727	0.08547	0.00987	0.0207	0.00212	-0.00356	0.03386	0.04252	0.00276	0.0085	0.02111	0.18799	0.16062	0.0605	0.06153	0.02679	0.04508	0.14481	0.16952	0.03836	0.08033	0.04534	0.07223	0.12401	0
Serbia	0.03156	0.04749	0.02008	0.0084	0.01038	0.07445	0.01769	0.04536	0.05733	0.03023	0.03376	0.03674	0.00948	0.01417	0.03262	0.00403	0.01445	0.01904	0.03901	0.061	0.08758	0.01859	0.01188	0.00393	-0.00104	0.03255	0.03302	0.00428	0.00918	0.02714	0.1685	0.15253	0.05244	0.04715	0.0212	0.03447	0.11285	0.14846	0.0302	0.06536	0.03574	0.06547	0.10708	0.00293	0
Slovenia	0.04068	0.05219	0.02534	0.01652	0.01315	0.0834	0.03263	0.04877	0.07266	0.0413	0.0461	0.04669	0.02294	0.02097	0.05105	0.01399	0.02048	0.02284	0.04395	0.06826	0.08605	0.03412	0.0159	0.01317	0.00971	0.07109	0.05071	0.0149	0.01906	0.0286	0.20451	0.18453	0.06775	0.0582	0.02774	0.04233	0.12983	0.17344	0.03727	0.07749	0.04931	0.07767	0.12957	0.01099	0.0019	0
Széleky	0.03151	0.0479	0.01877	0.00935	0.00721	0.06403	0.01868	0.03897	0.05362	0.02886	0.02781	0.03246	0.0099	0.01386	0.02832	0.0047	0.01331	0.02238	0.03394	0.04386	0.07247	0.01035	0.013	0.00433	-0.00709	0.02278	0.02966	0.00742	0.01115	0.01692	0.13764	0.12843	0.03894	0.02926	0.0127	0.01368	0.07981	0.11607	0.02015	0.04725	0.02467	0.04155	0.09451	0.00618	0.00106	0.00756	0
Albania	0.03583	0.0515	0.03112	0.01298	0.01494	0.08141	0.0249	0.04984	0.06585	0.03775	0.04673	0.04813	0.01816	0.02136	0.04518	0.01001	0.02151	0.02234	0.05033	0.07164	0.08424	0.04079	0.01205	0.01465	0.00759	0.05373	0.04462	0.01111	0.01441	0.034	0.1898	0.17156	0.07228	0.06059	0.02931	0.0475	0.13567	0.17778	0.04072	0.08213	0.0496	0.0842	0.1163	0.01079	0.00184	0.00757	0.01189	0
Bulgaria	0.03218	0.04614	0.02189	0.00793	0.00661	0.06252	0.01679	0.04566	0.07258	0.03901	0.04199	0.04336	0.01315	0.01454	0.04191	0.00333	0.01188	0.01634	0.04009	0.0572	0.06635	0.0165	0.0111	0.00222	-0.00524	0.03666	0.04193	0.00461	0.01104	0.02043	0.17841	0.16096	0.06287	0.05102	0.02152	0.03671	0.12484	0.15875	0.03335	0.07083	0.04195	0.06958	0.12105	0.00165	-0.00081	0.00394	0.00448	0.00371	0
Bosnia-Herzegovina	0.03365	0.04949	0.0288	0.01183	0.00972	0.08346	0.02346	0.04962	0.06758	0.03946	0.04454	0.04583	0.01911	0.01949	0.04619	0.00981	0.01795	0.02026	0.05285	0.06172	0.07036	0.03585	0.00989	0.01136	0.00463	0.051	0.04782	0.00986	0.01522	0.02664	0.1929	0.17717	0.06824	0.05345	0.01909	0.03755	0.1265	0.16424	0.03605	0.07172	0.04764	0.08164	0.12131	0.00996	-0.00025	-0.00039	0.00497	0.00167	0.00162
Croatian Islands	0.04456	0.07018	0.06212	0.0341	0.05785	0.13027	0.04508	0.05647	0.04492	0.04546	0.04948	0.05508	0.03506	0.03387	0.03845	0.03816	0.04231	0.042	0.06698	0.039	0.07728	0.05146	0.04965	0.05394	0.03542	0.04566	0.04996	0.03828	0.04233	0.04948	0.13772	0.13246	0.05955	0.05035	0.03249	0.05462	0.10465	0.09819	0.04519	0.06324	0.03831	0.07386	0.11199	0.05313	0.0403	0.05808	0.04198	0.05455	0.04965
Crete	0.02665	0.0381	0.01235	0.00448	0.00573	0.06233	0.01216	0.03313	0.05368	0.02738	0.02484	0.02576	0.00809	0.01017	0.02682	0.00364	0.00663	0.01695	0.04081	0.04643	0.07071	0.00865	0.01291	0.00357	-0.00912	0.02029	0.03654	0.00453	0.00772	0.01388	0.15964	0.14263	0.05292	0.043	0.01583	0.025	0.1144	0.13457	0.0262	0.05735	0.02789	0.05881	0.11446	0.00508	0.00572	0.01016	0.00606	0.01195	0.00452
Csángó	0.02773	0.02083	0.0312	0.01002	0.02317	0.09654	0.02041	0.03412	0.04364	0.02737	0.03891	0.04453	0.02145	0.02287	0.04057	0.01829	0.02557	0.00474	0.0359	0.04076	0.02245	0.03021	0.0336	0.02308	0.01101	0.05467	0.04633	0.01974	0.02022	0.0331	0.16088	0.13747	0.07063	0.06642	0.01938	0.05232	0.12767	0.14557	0.03812	0.07357	0.03659	0.07197	0.12679	0.01622	0.01941	0.02111	0.02056	0.02584	0.0191
Hungary	0.03735	0.05142	0.0127	0.01254	0.00717	0.05755	0.02344	0.04096	0.06649	0.03491	0.0329	0.03024	0.01195	0.01521	0.03378	0.00425	0.00843	0.02423	0.03504	0.0625	0.09119	0.0074	0.01505	-0.00036	-0.0097	0.03404	0.03952	0.00622	0.01126	0.02162	0.17429	0.15655	0.05336	0.04756	0.02773	0.03331	0.12078	0.15398	0.03264	0.06432	0.04058	0.05857	0.11098	0.00206	0.00105	0.00422	0.00189	0.01165	0.00284
Macedonia	0.03053	0.04202	0.02041	0.00719	0.00662	0.07263	0.01406	0.04588	0.06296	0.03493	0.03825	0.03911	0.01021	0.01374	0.03655	0.00295	0.01233	0.01485	0.04154	0.06229	0.07013	0.01655	0.0124	0.00236	-0.00471	0.03267	0.04047	0.00354	0.01002	0.02609	0.17836	0.16147	0.06252	0.05432	0.02038	0.03779	0.12578	0.15555	0.03413	0.07432	0.04297	0.07183	0.119	0.00152	-0.00187	0.00592	0.0029	0.00466	-0.00069
Greece	0.02807	0.04347	0.01422	0.00526	0.00514	0.05831	0.0141	0.03497	0.05936	0.03093	0.02978	0.03095	0.00908	0.00943	0.03117	0.00158	0.0074	0.0159	0.03743	0.04936	0.06627	0.00983	0.01064	0.00111	-0.00795	0.02794	0.03332	0.0034	0.0068	0.01394	0.16143	0.14346	0.05399	0.04418	0.01878	0.02925	0.11396	0.14572	0.02593	0.05926	0.0333	0.06136	0.10882	0.00087	0.00114	0.00679	0.0034	0.00614	0.00028
Turkey	0.02077	0.0368	0.01295	0.00135	0.00814	0.06098	0.00839	0.0279	0.04345	0.0194	0.02151	0.02503	0.00315	0.00344	0.02106	-0.00121	0.00511	0.01313	0.03517	0.0377	0.06411	0.00858	0.01178	0.00337	-0.01368	0.0141	0.02514	0.00026	0.00297	0.01559	0.13364	0.12111	0.04078	0.03122	0.01143	0.02376	0.09646	0.11735	0.01768	0.04714	0.01751	0.04615	0.09679	0.00403	0.00325	0.01342	0.00583	0.00977	0.00413
Aromuns	0.05031	0.06177	0.02874	0.02212	0.01777	0.07906	0.0238	0.06302	0.07861	0.05243	0.05152	0.04501	0.01882	0.02755	0.04593	0.01083	0.01844	0.02969	0.05752	0.08935	0.09848	0.01427	0.02274	0.00332	0.00645	0.03636	0.05735	0.00809	0.02118	0.03851	0.20558	0.18813	0.07647	0.06981	0.03958	0.05591	0.15535	0.18022	0.05379	0.09549	0.06631	0.09206	0.14185	0.00619	0.00626	0.01761	0.01175	0.01438	0.0061
Egypt	0.03775	0.0629	0.06397	0.04292	0.08893	0.17415	0.05609	0.02565	-0.00496	0.01088	0.01728	0.03658	0.02933	0.03813	0.00946	0.05176	0.05339	0.04847	0.06157	0.03295	0.0641	0.04401	0.07092	0.06902	0.03005	0.02524	0.02022	0.05655	0.04545	0.05669	0.03451	0.03625	0.05037	0.03667	0.02098	0.05307	0.05958	0.05487	0.03782	0.03589	0.01365	0.03223	0.07992	0.08911	0.08006	0.10572	0.06907	0.09225	0.08883
Egyptian Berbers	0.02855	0.04733	0.0176	0.01791	0.03642	0.07451	0.02372	0.01482	0.01845	0.01231	0.00406	0.01101	0.00684	0.0153	0.00158	0.01404	0.01275	0.02518	0.03447	0.03293	0.0562	0.00166	0.02727	0.01487	0.00321	0.0034	0.01388	0.0181	0.01537	0.0248	0.07279	0.06067	0.03716	0.02827	0.01622	0.03297	0.07905	0.08318	0.02784	0.02437	0.01265	0.02928	0.07904	0.02373	0.02947	0.04481	0.02721	0.04132	0.03613
Ethiopia	0.07561	0.11792	0.1151	0.0859	0.13102	0.17322	0.09792	0.07358	0.02687	0.05779	0.05673	0.08446	0.07346	0.07726	0.04355	0.09046	0.0972	0.08834	0.10159	0.06722	0.10418	0.09137	0.10049	0.10245	0.07991	0.06101	0.0543	0.0997	0.09717	0.10991	0.04155	0.04625	0.07945	0.07054	0.06482	0.0984	0.09407	0.06518	0.07527	0.0586	0.05598	0.07134	0.08982	0.11431	0.10871	0.13029	0.109	0.11906	0.14626
Gurna	0.0804	0.1121	0.10368	0.07748	0.13072	0.20609	0.09051	0.0728	0.02858	0.04856	0.04541	0.0739	0.06397	0.07527	0.02914	0.08903	0.0927	0.08419	0.10135	0.07798	0.09763	0.07414	0.09624	0.10054	0.06111	0.03546	0.05038	0.09131	0.08445	0.08455	0.06365	0.06741	0.08589	0.07683	0.05237	0.08006	0.08933	0.07097	0.07342	0.07912	0.04412	0.07105	0.09726	0.12481	0.11436	0.14601	0.10134	0.12691	0.13242
	Fst<0,02
	Fst>0,1
[truncated: 13 more columns]

## Sheet: P values
	African Jews	Ashkenazi Jews	Near Eastern Jews	Kurdish	Sephardic Jews	Caucasian Jews	Druze	Oman	Yemen	United Arab Emirates	Qatar	Saudi Arabia	Palestine	Jordan	Bedouin	Syria	Iraq	Cyprus	LBK Neolithic	Cardial Neolithic	PPNB Neolithic	Crimean Tatars	Adygei	Georgia	Chechnya	Balkarian	Azerbaijan	Armenia	Iran	Lur	Mazandarian	Gilaki	Turkmenistan	Karalkapak	Khoremian	Bukharan Arabs	Kyrgyz	Uighur	Uzbekistan	Kazahstan	Tajikistan	Dungan	Romani	Romania	Serbia	Slovenia	Széleky	Albania	Bulgaria
African Jews	*
Ashkenazi Jews	0	*
Near Eastern Jews	0	0	*
Kurdish	0	0	0	*
Sephardic Jews	0	0	0	0	*
Caucasian Jews	0	0	0	0	0	*
Druze	0	0	0	0.0117019	0	0	*
Oman	0	0	0	0	0	0	0	*
Yemen	0	0	0	0	0	0	0	0	*
United Arab Emirates	0	0	0	0	0	0	0	0	0	*
Qatar	0	0	0	0	0	0	0	0.0117019	0	0.0323505	*
Saudi Arabia	0	0	0	0	0	0	0	0	0	0	0	*
Palestine	0	0	0	0.0710646	0	0	0	0	0	0	0	0	*
Jordan	0	0	0	0.0423829	0	0	0	0	0	0	0	0	0.0117019	*
Bedouin	0	0	0	0	0	0	0	0	0	0	0.192172	0.0222572	0.0117019	0	*
Syria	0	0	0	0.145945	0	0	0	0	0	0	0	0	0.0617948	0.0710646	0	*
Iraq	0	0	0	0	0	0	0	0	0	0	0	0	0	0	0	0.264562	*
Cyprus	0	0.0222572	0	0.0617948	0	0	0.0117019	0	0	0	0	0	0	0	0	0	0	*
LBK Neolithic	0	0	0	0	0	0	0	0	0	0	0	0	0	0	0	0	0	0	*
Cardial Neolithic	0.0523277	0.0222572	0.0423829	0.0523277	0.0222572	0	0.0323505	0.0805939	0.182768	0.117627	0.0323505	0.0117019	0.0222572	0.0323505	0.0523277	0.0117019	0	0.0423829	0.0222572	*
PPNB Neolithic	0.0117019	0.1087	0	0.0323505	0	0	0.0222572	0.0117019	0.0222572	0.0117019	0	0	0	0	0.0222572	0	0.0117019	0.273405	0.0323505	0.0323505	*
Crimean Tatars	0	0	0.5694	0.0617948	0.0222572	0	0.0523277	0.0617948	0.0117019	0.0323505	0.0710646	0.164643	0.318434	0.201214	0.273405	0.426592	0.471426	0.0323505	0.136605	0.0523277	0	*
Adygei	0	0	0	0.0117019	0	0	0	0	0	0	0	0	0	0	0	0.0617948	0	0.0117019	0	0.0117019	0	0.0617948	*
Georgia	0	0	0.0523277	0.0617948	0.0323505	0	0.0117019	0	0	0	0	0	0.117627	0.0117019	0	0.61399	0.1087	0.0323505	0	0	0	0.79089	0.192172	*
Chechnya	0.0710646	0.0710646	0.577962	0.765258	0.533812	0.0117019	0.40872	0.127138	0.0523277	0.399648	0.327441	0.210088	0.929897	0.8509	0.246072	0.99099	0.88569	0.291135	0.164643	0.0994514	0.0117019	0.8509	0.264562	0.965492	*
Balkarian	0.0117019	0	0.0323505	0.0222572	0	0	0.1087	0.0117019	0.0117019	0.0222572	0.516239	0.201214	0.444174	0.0117019	0.560517	0.0805939	0.0323505	0	0.0117019	0.0117019	0	0.390566	0.0222572	0.0710646	0.52489	*
Azerbaijan	0	0	0	0	0	0	0	0	0	0	0.0222572	0	0	0	0	0	0	0	0	0.0117019	0	0.0117019	0	0	0.0901896	0.0323505	*
Armenia	0	0	0	0.0423829	0	0	0	0	0	0	0	0	0	0.0222572	0	0.894255	0.0617948	0.0117019	0	0.0222572	0.0117019	0.364056	0.0222572	0.648905	0.973485	0.182768	0	*
Iran	0	0	0	0.0617948	0	0	0	0	0	0	0	0	0	0	0	0.0423829	0	0	0	0.0222572	0	0.117627	0	0.0617948	0.834123	0.0423829	0	0.0117019	*
Lur	0	0.0222572	0.0994514	0.0617948	0.0423829	0.0117019	0.0710646	0.0323505	0	0.0222572	0.0222572	0	0.0117019	0.210088	0.0710646	0.136605	0.309578	0.0323505	0.0222572	0.0323505	0.0117019	0.417782	0.1087	0.0617948	0.551625	0.0710646	0	0.0617948	0.0423829	*
Mazandarian	0	0	0	0	0	0	0	0	0	0	0	0	0	0	0	0	0	0	0	0	0	0	0	0	0	0	0	0	0	0	*
Gilaki	0	0	0	0	0	0	0	0	0	0	0	0	0	0	0	0	0	0	0	0	0	0	0	0	0	0	0	0	0	0	0.684366	*
Turkmenistan	0	0	0	0	0	0	0	0	0	0	0	0	0	0	0	0	0	0	0	0.117627	0	0.0117019	0	0	0.117627	0.0117019	0	0	0	0.0222572	0	0	*
Karalkapak	0	0	0	0.0222572	0	0	0.0222572	0	0.0117019	0.0617948	0.0805939	0.0222572	0.0222572	0.0222572	0	0	0	0	0	0.372983	0	0.0117019	0	0	0.0994514	0.0222572	0.0423829	0	0	0	0	0	0.3821	*
Khoremian	0.117627	0.0222572	0.0423829	0.309578	0.0323505	0	0.0523277	0.0617948	0.0805939	0.318434	0.155398	0.0222572	0.182768	0.145945	0.0805939	0.0523277	0.0323505	0.0617948	0.0117019	0.318434	0.0805939	0.0805939	0.0423829	0.0323505	0.390566	0.0901896	0.0323505	0.0323505	0.1087	0.182768	0	0	0	0.23688	*
Bukharan Arabs	0	0	0.0323505	0.0423829	0.0323505	0	0	0	0	0	0.0523277	0.0222572	0.0323505	0.0222572	0.0117019	0.0222572	0	0.0117019	0.0222572	0.0805939	0	0.0710646	0	0.0222572	0.210088	0.0994514	0.0117019	0	0.0117019	0.182768	0	0	0.0423829	0.372983	0.201214	*
Kyrgyz	0	0	0	0	0	0	0	0	0	0	0	0	0	0	0	0	0	0	0	0.0222572	0	0	0	0	0	0	0	0	0	0	0	0	0.0117019	0.0617948	0	0.117627	*
Uighur	0	0	0	0	0	0	0	0	0	0	0	0	0	0	0	0	0	0	0	0.0901896	0	0	0	0	0	0	0	0	0	0	0.0117019	0	0.0117019	0.0994514	0.0423829	0	0.0117019	*
Uzbekistan	0	0	0	0	0	0	0	0	0	0	0.0117019	0	0.0117019	0	0	0	0	0	0	0.390566	0	0.0117019	0	0	0.273405	0.0323505	0.0222572	0	0	0.0222572	0	0	0.0523277	0.657693	0.390566	0.227911	0.0117019	0.0117019	*
Kazahstan	0	0	0	0	0	0	0	0.0117019	0.0323505	0.0323505	0.1087	0.0117019	0.0117019	0	0	0	0	0	0	0.435156	0	0.0222572	0	0	0.0423829	0.0117019	0.0323505	0	0	0	0	0	0.0901896	0.799129	0.117627	0.0617948	0	0.0117019	0.117627	*
Tajikistan	0.0222572	0.0117019	0.0117019	0.0805939	0	0	0.0222572	0.136605	0.0901896	0.648905	0.666471	0.0710646	0.173933	0.0994514	0.164643	0	0.0117019	0	0.0222572	0.435156	0.0222572	0.0617948	0	0.0117019	0.345574	0.0994514	0.219147	0	0.0423829	0.127138	0	0	0.489385	0.842742	0.782634	0.219147	0.0222572	0.0994514	0.88569	0.507579	*
Dungan	0.0117019	0	0	0	0	0	0	0.0222572	0.0222572	0.0710646	0.0710646	0.0222572	0	0.0323505	0.0423829	0	0	0	0.0117019	0.0710646	0	0.0523277	0	0	0.127138	0.0117019	0.0805939	0	0	0	0	0	0.219147	0.435156	0.136605	0.0323505	0.0710646	0.0710646	0.291135	0.0710646	0.648905	*
Romani	0	0	0	0	0	0	0	0	0	0	0	0	0	0	0	0	0	0	0	0.0117019	0	0	0	0	0	0	0	0	0	0	0	0	0	0	0	0	0	0	0	0	0	0	*
Romania	0	0	0	0	0	0	0	0	0	0	0	0	0	0	0	0.327441	0.0117019	0	0.0117019	0.0222572	0	0.182768	0	0.227911	0.577962	0	0	0.145945	0	0.0805939	0	0	0	0	0.0423829	0	0	0	0	0	0	0	0	*
Serbia	0	0	0	0.0117019	0	0	0	0	0	0	0	0	0	0	0	0.0710646	0	0	0	0.0117019	0	0.0710646	0.0117019	0.23688	0.542723	0	0	0.0222572	0	0.0117019	0	0	0	0	0.0617948	0	0	0	0	0	0	0	0	0.117627	*
Slovenia	0	0	0	0	0	0	0	0	0	0	0	0	0	0	0	0	0	0	0	0.0117019	0.0117019	0	0.0117019	0.0222572	0.1087	0	0	0	0	0	0	0	0	0	0.0222572	0	0	0	0	0	0	0	0	0	0.219147	*
Széleky	0	0	0	0	0	0	0	0	0	0	0	0	0	0	0	0.0222572	0	0	0	0.0117019	0.0117019	0.117627	0.0222572	0.117627	0.782634	0.0117019	0	0.0117019	0	0.0617948	0	0	0	0.0117019	0.1087	0.0710646	0	0	0	0	0	0.0117019	0	0.0117019	0.210088	0.0222572	*
Albania	0	0	0	0	0	0	0	0	0	0	0	0	0	0	0	0	0	0	0	0	0	0.0117019	0	0.0222572	0.246072	0	0	0.0117019	0	0.0117019	0	0	0	0	0	0.0117019	0	0	0	0	0	0	0	0.0117019	0.210088	0.0117019	0	*
Bulgaria	0	0	0	0	0	0	0	0	0	0	0	0	0	0	0	0.0222572	0	0	0	0.0323505	0.0117019	0.0323505	0	0.201214	0.62282	0	0	0	0	0.0710646	0	0	0	0	0.0117019	0	0	0	0	0	0	0	0	0.173933	0.605151	0.0423829	0	0.0117019	*
Bosnia-Herzegovina	0	0	0	0	0	0	0	0	0	0	0	0	0	0	0	0.0117019	0	0	0	0.0117019	0.0222572	0	0.0423829	0	0.282209	0	0	0	0	0.0117019	0	0	0	0	0.0523277	0	0	0	0	0	0	0	0	0	0.516239	0.426592	0.0117019	0.201214	0.0901896
Croatian Islands	0	0	0	0	0	0	0	0	0	0	0	0	0	0	0	0	0	0	0	0.0617948	0.0323505	0	0	0	0.0222572	0.0117019	0	0	0	0.0117019	0	0	0	0	0.0117019	0	0	0	0	0	0	0	0	0	0	0	0	0	0
Crete	0	0	0	0.0117019	0	0	0	0	0	0	0	0	0	0	0	0.0423829	0.0117019	0	0	0.0323505	0	0.164643	0.0323505	0.0994514	0.816423	0.0222572	0	0	0	0.1087	0	0	0	0	0.0117019	0	0	0	0	0	0.0222572	0.0117019	0	0	0.0117019	0	0	0	0
Csángó	0	0	0	0	0	0	0	0	0	0	0	0	0	0	0	0	0	0.0994514	0	0.0323505	0.1087	0.0117019	0	0	0.155398	0	0	0	0	0.0117019	0	0	0	0	0.0423829	0	0	0	0	0	0.0117019	0	0	0	0	0	0	0	0
Hungary	0	0	0	0	0	0	0	0	0	0	0	0	0	0	0	0.0323505	0	0	0	0	0	0.210088	0.0222572	0.489385	0.868534	0.0117019	0	0	0	0.0117019	0	0	0	0	0	0	0	0	0	0	0	0	0	0.117627	0.291135	0.0805939	0.0994514	0	0.0222572
Macedonia	0	0	0	0	0.0117019	0	0	0	0	0	0	0	0	0	0	0.0901896	0	0	0	0	0	0.0323505	0.0117019	0.23688	0.648905	0	0	0	0	0.0523277	0	0	0	0	0.0423829	0	0	0	0	0	0.0117019	0	0	0.182768	0.79089	0.0222572	0.0523277	0.0323505	0.710971
Greece	0	0	0	0.0222572	0	0	0	0	0	0	0	0	0	0	0	0.145945	0	0	0	0	0.0117019	0.155398	0.0222572	0.336418	0.816423	0.0117019	0	0.0117019	0	0.127138	0	0	0	0	0.0323505	0.0117019	0	0	0	0	0	0	0	0.282209	0.282209	0	0.0423829	0	0.23688
Turkey	0	0	0	0.182768	0	0	0	0	0	0	0	0	0	0.0323505	0	0.799129	0.0117019	0	0	0	0	0.173933	0	0.164643	0.973485	0.0805939	0	0.462433	0.0117019	0.0901896	0	0	0	0	0.0710646	0.0117019	0	0	0	0	0.0117019	0	0	0.0423829	0.0710646	0	0	0	0
Aromuns	0	0	0	0	0	0	0	0	0	0	0	0	0	0	0	0	0	0	0	0	0.0117019	0.117627	0.0117019	0.227911	0.264562	0.0222572	0	0	0	0.0117019	0	0	0	0	0.0117019	0	0	0	0	0	0	0	0	0.0323505	0.0222572	0	0	0	0.0222572
Egypt	0	0	0	0	0	0	0	0.0222572	0.69311	0.1087	0.0523277	0	0.0117019	0	0.227911	0	0	0	0	0.0617948	0.0323505	0	0	0	0.0323505	0.0994514	0.0222572	0	0	0	0.0222572	0	0	0	0.0423829	0	0	0.0117019	0	0.0222572	0.0994514	0.0523277	0	0	0	0	0	0	0
Egyptian Berbers	0	0	0	0	0	0	0	0	0	0	0.0901896	0	0.0117019	0	0.227911	0	0	0	0	0.0423829	0.0117019	0.336418	0	0.0117019	0.273405	0.282209	0	0	0	0.0222572	0	0	0	0	0.0710646	0.0117019	0	0	0	0.0323505	0.0617948	0	0	0	0	0	0	0	0
Ethiopia	0	0	0	0	0	0	0	0	0	0	0	0	0	0	0	0	0	0	0	0	0	0	0	0	0	0	0	0	0	0	0	0	0	0	0	0	0	0	0	0	0	0	0	0	0	0	0	0	0
Gurna	0	0	0	0	0	0	0	0	0	0	0	0	0	0	0.0117019	0	0	0	0	0	0.0117019	0	0	0	0.0423829	0.0523277	0	0	0	0.0117019	0	0	0	0.0117019	0.0117019	0	0	0	0	0	0.0117019	0.0323505	0	0	0	0	0	0	0
	Non-significant P values
[truncated: 13 more columns]
